# Supplementary material for: Urban carbon emissions: evolution, analysis, and application based on 53-year data
Source: Front Public Health. 2026 Jan 13;13:1713278. doi: 10.3389/fpubh.2025.1713278 (PMC12835360; doi:10.3389/fpubh.2025.1713278)
Supplement: Supplementary file 1 [file Table_1.xlsx]

## Sheet: 杭州市
省	省代码	市	市代码	年份	CO2排放量_吨
浙江省	330000	杭州市	330100	1970	4.15227e+06
浙江省	330000	杭州市	330100	1971	4.22029e+06
浙江省	330000	杭州市	330100	1972	4.53048e+06
浙江省	330000	杭州市	330100	1973	4.75207e+06
浙江省	330000	杭州市	330100	1974	4.89732e+06
浙江省	330000	杭州市	330100	1975	6.18679e+06
浙江省	330000	杭州市	330100	1976	6.42041e+06
浙江省	330000	杭州市	330100	1977	7.14043e+06
浙江省	330000	杭州市	330100	1978	7.97776e+06
浙江省	330000	杭州市	330100	1979	8.10701e+06
浙江省	330000	杭州市	330100	1980	9.06608e+06
浙江省	330000	杭州市	330100	1981	8.90929e+06
浙江省	330000	杭州市	330100	1982	9.55463e+06
浙江省	330000	杭州市	330100	1983	1.0203e+07
浙江省	330000	杭州市	330100	1984	1.10525e+07
浙江省	330000	杭州市	330100	1985	1.17902e+07
浙江省	330000	杭州市	330100	1986	1.25501e+07
浙江省	330000	杭州市	330100	1987	1.33673e+07
浙江省	330000	杭州市	330100	1988	1.42736e+07
浙江省	330000	杭州市	330100	1989	1.45387e+07
浙江省	330000	杭州市	330100	1990	1.41079e+07
浙江省	330000	杭州市	330100	1991	1.48671e+07
浙江省	330000	杭州市	330100	1992	1.64831e+07
浙江省	330000	杭州市	330100	1993	1.91206e+07
浙江省	330000	杭州市	330100	1994	2.02348e+07
浙江省	330000	杭州市	330100	1995	2.28604e+07
浙江省	330000	杭州市	330100	1996	2.22055e+07
浙江省	330000	杭州市	330100	1997	2.27568e+07
浙江省	330000	杭州市	330100	1998	2.45795e+07
浙江省	330000	杭州市	330100	1999	2.38209e+07
浙江省	330000	杭州市	330100	2000	2.45333e+07
浙江省	330000	杭州市	330100	2001	2.55786e+07
浙江省	330000	杭州市	330100	2002	2.75996e+07
浙江省	330000	杭州市	330100	2003	3.14432e+07
浙江省	330000	杭州市	330100	2004	3.65833e+07
浙江省	330000	杭州市	330100	2005	4.14091e+07
浙江省	330000	杭州市	330100	2006	4.43083e+07
浙江省	330000	杭州市	330100	2007	4.67696e+07
浙江省	330000	杭州市	330100	2008	4.8533e+07
浙江省	330000	杭州市	330100	2009	5.17195e+07
浙江省	330000	杭州市	330100	2010	5.61039e+07
浙江省	330000	杭州市	330100	2011	5.95487e+07
浙江省	330000	杭州市	330100	2012	6.1032e+07
浙江省	330000	杭州市	330100	2013	6.35158e+07
浙江省	330000	杭州市	330100	2014	6.35705e+07
浙江省	330000	杭州市	330100	2015	6.35918e+07
浙江省	330000	杭州市	330100	2016	6.30806e+07
浙江省	330000	杭州市	330100	2017	6.18638e+07
浙江省	330000	杭州市	330100	2018	6.25599e+07
浙江省	330000	杭州市	330100	2019	6.2582e+07
浙江省	330000	杭州市	330100	2020	6.39603e+07
浙江省	330000	杭州市	330100	2021	6.47371e+07
浙江省	330000	杭州市	330100	2022	6.08437e+07
浙江省	330000	杭州市	330100	2023	6.2967e+07

## Sheet: 杭州各区县
省	省代码	市	市代码	县	县代码	年份	CO2排放量_吨
浙江省	330000	杭州市	330100	滨江区	330108	1970	104790
浙江省	330000	杭州市	330100	滨江区	330108	1971	104960
浙江省	330000	杭州市	330100	滨江区	330108	1972	111878
浙江省	330000	杭州市	330100	滨江区	330108	1973	116194
浙江省	330000	杭州市	330100	滨江区	330108	1974	120855
浙江省	330000	杭州市	330100	滨江区	330108	1975	140501
浙江省	330000	杭州市	330100	滨江区	330108	1976	147548
浙江省	330000	杭州市	330100	滨江区	330108	1977	167745
浙江省	330000	杭州市	330100	滨江区	330108	1978	176171
浙江省	330000	杭州市	330100	滨江区	330108	1979	175692
浙江省	330000	杭州市	330100	滨江区	330108	1980	113175
浙江省	330000	杭州市	330100	滨江区	330108	1981	112978
浙江省	330000	杭州市	330100	滨江区	330108	1982	117944
浙江省	330000	杭州市	330100	滨江区	330108	1983	123221
浙江省	330000	杭州市	330100	滨江区	330108	1984	135705
浙江省	330000	杭州市	330100	滨江区	330108	1985	136097
浙江省	330000	杭州市	330100	滨江区	330108	1986	144167
浙江省	330000	杭州市	330100	滨江区	330108	1987	153113
浙江省	330000	杭州市	330100	滨江区	330108	1988	167643
浙江省	330000	杭州市	330100	滨江区	330108	1989	169610
浙江省	330000	杭州市	330100	滨江区	330108	1990	151552
浙江省	330000	杭州市	330100	滨江区	330108	1991	157526
浙江省	330000	杭州市	330100	滨江区	330108	1992	160255
浙江省	330000	杭州市	330100	滨江区	330108	1993	190854
浙江省	330000	杭州市	330100	滨江区	330108	1994	185853
浙江省	330000	杭州市	330100	滨江区	330108	1995	201046
浙江省	330000	杭州市	330100	滨江区	330108	1996	189838
浙江省	330000	杭州市	330100	滨江区	330108	1997	190795
浙江省	330000	杭州市	330100	滨江区	330108	1998	212562
浙江省	330000	杭州市	330100	滨江区	330108	1999	204878
浙江省	330000	杭州市	330100	滨江区	330108	2000	231816
浙江省	330000	杭州市	330100	滨江区	330108	2001	238789
浙江省	330000	杭州市	330100	滨江区	330108	2002	252799
浙江省	330000	杭州市	330100	滨江区	330108	2003	279669
浙江省	330000	杭州市	330100	滨江区	330108	2004	339887
浙江省	330000	杭州市	330100	滨江区	330108	2005	410084
浙江省	330000	杭州市	330100	滨江区	330108	2006	444169
浙江省	330000	杭州市	330100	滨江区	330108	2007	461201
浙江省	330000	杭州市	330100	滨江区	330108	2008	479595
浙江省	330000	杭州市	330100	滨江区	330108	2009	494504
浙江省	330000	杭州市	330100	滨江区	330108	2010	540651
浙江省	330000	杭州市	330100	滨江区	330108	2011	561129
浙江省	330000	杭州市	330100	滨江区	330108	2012	594928
浙江省	330000	杭州市	330100	滨江区	330108	2013	594476
浙江省	330000	杭州市	330100	滨江区	330108	2014	589460
浙江省	330000	杭州市	330100	滨江区	330108	2015	618771
浙江省	330000	杭州市	330100	滨江区	330108	2016	612980
浙江省	330000	杭州市	330100	滨江区	330108	2017	609761
浙江省	330000	杭州市	330100	滨江区	330108	2018	614163
浙江省	330000	杭州市	330100	滨江区	330108	2019	603840
浙江省	330000	杭州市	330100	滨江区	330108	2020	600895
浙江省	330000	杭州市	330100	滨江区	330108	2021	620318
浙江省	330000	杭州市	330100	滨江区	330108	2022	608681
浙江省	330000	杭州市	330100	滨江区	330108	2023	658423
浙江省	330000	杭州市	330100	淳安县	330127	1970	308355
浙江省	330000	杭州市	330100	淳安县	330127	1971	321834
浙江省	330000	杭州市	330100	淳安县	330127	1972	348425
浙江省	330000	杭州市	330100	淳安县	330127	1973	369191
浙江省	330000	杭州市	330100	淳安县	330127	1974	373505
浙江省	330000	杭州市	330100	淳安县	330127	1975	386938
浙江省	330000	杭州市	330100	淳安县	330127	1976	400630
浙江省	330000	杭州市	330100	淳安县	330127	1977	428639
浙江省	330000	杭州市	330100	淳安县	330127	1978	469009
浙江省	330000	杭州市	330100	淳安县	330127	1979	495323
浙江省	330000	杭州市	330100	淳安县	330127	1980	903717
浙江省	330000	杭州市	330100	淳安县	330127	1981	895755
浙江省	330000	杭州市	330100	淳安县	330127	1982	989495
浙江省	330000	杭州市	330100	淳安县	330127	1983	1.07362e+06
浙江省	330000	杭州市	330100	淳安县	330127	1984	1.163e+06
浙江省	330000	杭州市	330100	淳安县	330127	1985	1.45415e+06
浙江省	330000	杭州市	330100	淳安县	330127	1986	1.5784e+06
浙江省	330000	杭州市	330100	淳安县	330127	1987	1.69975e+06
浙江省	330000	杭州市	330100	淳安县	330127	1988	1.80435e+06
浙江省	330000	杭州市	330100	淳安县	330127	1989	1.82759e+06
浙江省	330000	杭州市	330100	淳安县	330127	1990	1.90957e+06
浙江省	330000	杭州市	330100	淳安县	330127	1991	2.03395e+06
浙江省	330000	杭州市	330100	淳安县	330127	1992	2.2157e+06
浙江省	330000	杭州市	330100	淳安县	330127	1993	2.36668e+06
浙江省	330000	杭州市	330100	淳安县	330127	1994	2.58225e+06
浙江省	330000	杭州市	330100	淳安县	330127	1995	2.79809e+06
浙江省	330000	杭州市	330100	淳安县	330127	1996	2.74597e+06
浙江省	330000	杭州市	330100	淳安县	330127	1997	2.81294e+06
浙江省	330000	杭州市	330100	淳安县	330127	1998	2.9765e+06
浙江省	330000	杭州市	330100	淳安县	330127	1999	2.84985e+06
浙江省	330000	杭州市	330100	淳安县	330127	2000	2.79361e+06
浙江省	330000	杭州市	330100	淳安县	330127	2001	3.04575e+06
浙江省	330000	杭州市	330100	淳安县	330127	2002	3.22156e+06
浙江省	330000	杭州市	330100	淳安县	330127	2003	3.75309e+06
浙江省	330000	杭州市	330100	淳安县	330127	2004	4.48432e+06
浙江省	330000	杭州市	330100	淳安县	330127	2005	5.00694e+06
浙江省	330000	杭州市	330100	淳安县	330127	2006	5.39705e+06
浙江省	330000	杭州市	330100	淳安县	330127	2007	5.93298e+06
浙江省	330000	杭州市	330100	淳安县	330127	2008	6.23642e+06
浙江省	330000	杭州市	330100	淳安县	330127	2009	6.72729e+06
浙江省	330000	杭州市	330100	淳安县	330127	2010	7.18002e+06
浙江省	330000	杭州市	330100	淳安县	330127	2011	7.79377e+06
浙江省	330000	杭州市	330100	淳安县	330127	2012	7.82942e+06
浙江省	330000	杭州市	330100	淳安县	330127	2013	8.04563e+06
浙江省	330000	杭州市	330100	淳安县	330127	2014	8.16544e+06
浙江省	330000	杭州市	330100	淳安县	330127	2015	7.95119e+06
浙江省	330000	杭州市	330100	淳安县	330127	2016	8.09994e+06
浙江省	330000	杭州市	330100	淳安县	330127	2017	7.87701e+06
浙江省	330000	杭州市	330100	淳安县	330127	2018	7.84235e+06
浙江省	330000	杭州市	330100	淳安县	330127	2019	7.95701e+06
浙江省	330000	杭州市	330100	淳安县	330127	2020	8.24901e+06
浙江省	330000	杭州市	330100	淳安县	330127	2021	8.19574e+06
浙江省	330000	杭州市	330100	淳安县	330127	2022	7.52999e+06
浙江省	330000	杭州市	330100	淳安县	330127	2023	7.62247e+06
浙江省	330000	杭州市	330100	富阳区	330111	1970	253796
浙江省	330000	杭州市	330100	富阳区	330111	1971	260600
浙江省	330000	杭州市	330100	富阳区	330111	1972	281180
浙江省	330000	杭州市	330100	富阳区	330111	1973	298032
浙江省	330000	杭州市	330100	富阳区	330111	1974	306217
浙江省	330000	杭州市	330100	富阳区	330111	1975	336195
浙江省	330000	杭州市	330100	富阳区	330111	1976	351418
浙江省	330000	杭州市	330100	富阳区	330111	1977	394072
浙江省	330000	杭州市	330100	富阳区	330111	1978	466865
浙江省	330000	杭州市	330100	富阳区	330111	1979	484550
浙江省	330000	杭州市	330100	富阳区	330111	1980	786951
浙江省	330000	杭州市	330100	富阳区	330111	1981	773561
浙江省	330000	杭州市	330100	富阳区	330111	1982	837010
浙江省	330000	杭州市	330100	富阳区	330111	1983	903969
浙江省	330000	杭州市	330100	富阳区	330111	1984	972849
浙江省	330000	杭州市	330100	富阳区	330111	1985	993835
浙江省	330000	杭州市	330100	富阳区	330111	1986	1.05567e+06
浙江省	330000	杭州市	330100	富阳区	330111	1987	1.12193e+06
浙江省	330000	杭州市	330100	富阳区	330111	1988	1.21465e+06
浙江省	330000	杭州市	330100	富阳区	330111	1989	1.23877e+06
浙江省	330000	杭州市	330100	富阳区	330111	1990	1.19526e+06
浙江省	330000	杭州市	330100	富阳区	330111	1991	1.27227e+06
浙江省	330000	杭州市	330100	富阳区	330111	1992	1.31496e+06
浙江省	330000	杭州市	330100	富阳区	330111	1993	1.46457e+06
浙江省	330000	杭州市	330100	富阳区	330111	1994	1.57105e+06
浙江省	330000	杭州市	330100	富阳区	330111	1995	1.74317e+06
浙江省	330000	杭州市	330100	富阳区	330111	1996	1.66831e+06
浙江省	330000	杭州市	330100	富阳区	330111	1997	1.73442e+06
浙江省	330000	杭州市	330100	富阳区	330111	1998	1.82579e+06
浙江省	330000	杭州市	330100	富阳区	330111	1999	1.7326e+06
浙江省	330000	杭州市	330100	富阳区	330111	2000	1.74435e+06
浙江省	330000	杭州市	330100	富阳区	330111	2001	1.83286e+06
浙江省	330000	杭州市	330100	富阳区	330111	2002	1.95681e+06
浙江省	330000	杭州市	330100	富阳区	330111	2003	2.26716e+06
浙江省	330000	杭州市	330100	富阳区	330111	2004	2.76094e+06
浙江省	330000	杭州市	330100	富阳区	330111	2005	3.17953e+06
浙江省	330000	杭州市	330100	富阳区	330111	2006	3.45101e+06
浙江省	330000	杭州市	330100	富阳区	330111	2007	3.7198e+06
浙江省	330000	杭州市	330100	富阳区	330111	2008	3.97604e+06
浙江省	330000	杭州市	330100	富阳区	330111	2009	4.18663e+06
浙江省	330000	杭州市	330100	富阳区	330111	2010	4.5539e+06
浙江省	330000	杭州市	330100	富阳区	330111	2011	4.85111e+06
浙江省	330000	杭州市	330100	富阳区	330111	2012	4.92553e+06
浙江省	330000	杭州市	330100	富阳区	330111	2013	5.10042e+06
浙江省	330000	杭州市	330100	富阳区	330111	2014	5.1708e+06
浙江省	330000	杭州市	330100	富阳区	330111	2015	5.26291e+06
浙江省	330000	杭州市	330100	富阳区	330111	2016	5.17106e+06
浙江省	330000	杭州市	330100	富阳区	330111	2017	5.03751e+06
浙江省	330000	杭州市	330100	富阳区	330111	2018	5.09943e+06
浙江省	330000	杭州市	330100	富阳区	330111	2019	5.13172e+06
浙江省	330000	杭州市	330100	富阳区	330111	2020	5.26326e+06
浙江省	330000	杭州市	330100	富阳区	330111	2021	5.28945e+06
浙江省	330000	杭州市	330100	富阳区	330111	2022	4.97649e+06
浙江省	330000	杭州市	330100	富阳区	330111	2023	5.19394e+06
浙江省	330000	杭州市	330100	拱墅区	330105	1970	456815
浙江省	330000	杭州市	330100	拱墅区	330105	1971	457296
浙江省	330000	杭州市	330100	拱墅区	330105	1972	485557
浙江省	330000	杭州市	330100	拱墅区	330105	1973	500481
浙江省	330000	杭州市	330100	拱墅区	330105	1974	518219
浙江省	330000	杭州市	330100	拱墅区	330105	1975	1.10293e+06
浙江省	330000	杭州市	330100	拱墅区	330105	1976	1.11989e+06
浙江省	330000	杭州市	330100	拱墅区	330105	1977	1.23293e+06
浙江省	330000	杭州市	330100	拱墅区	330105	1978	1.38673e+06
浙江省	330000	杭州市	330100	拱墅区	330105	1979	1.3731e+06
浙江省	330000	杭州市	330100	拱墅区	330105	1980	1.00493e+06
浙江省	330000	杭州市	330100	拱墅区	330105	1981	979303
浙江省	330000	杭州市	330100	拱墅区	330105	1982	1.00174e+06
浙江省	330000	杭州市	330100	拱墅区	330105	1983	1.01506e+06
浙江省	330000	杭州市	330100	拱墅区	330105	1984	1.07812e+06
浙江省	330000	杭州市	330100	拱墅区	330105	1985	1.03883e+06
浙江省	330000	杭州市	330100	拱墅区	330105	1986	1.05292e+06
浙江省	330000	杭州市	330100	拱墅区	330105	1987	1.09073e+06
浙江省	330000	杭州市	330100	拱墅区	330105	1988	1.12976e+06
浙江省	330000	杭州市	330100	拱墅区	330105	1989	1.12892e+06
浙江省	330000	杭州市	330100	拱墅区	330105	1990	1.07457e+06
浙江省	330000	杭州市	330100	拱墅区	330105	1991	1.0723e+06
浙江省	330000	杭州市	330100	拱墅区	330105	1992	1.068e+06
浙江省	330000	杭州市	330100	拱墅区	330105	1993	1.14853e+06
浙江省	330000	杭州市	330100	拱墅区	330105	1994	1.14016e+06
浙江省	330000	杭州市	330100	拱墅区	330105	1995	1.92438e+06
浙江省	330000	杭州市	330100	拱墅区	330105	1996	1.8883e+06
浙江省	330000	杭州市	330100	拱墅区	330105	1997	1.98533e+06
浙江省	330000	杭州市	330100	拱墅区	330105	1998	2.59517e+06
浙江省	330000	杭州市	330100	拱墅区	330105	1999	2.48588e+06
浙江省	330000	杭州市	330100	拱墅区	330105	2000	2.55552e+06
浙江省	330000	杭州市	330100	拱墅区	330105	2001	2.56146e+06
浙江省	330000	杭州市	330100	拱墅区	330105	2002	2.72945e+06
浙江省	330000	杭州市	330100	拱墅区	330105	2003	2.91865e+06
浙江省	330000	杭州市	330100	拱墅区	330105	2004	3.02914e+06
浙江省	330000	杭州市	330100	拱墅区	330105	2005	3.53323e+06
浙江省	330000	杭州市	330100	拱墅区	330105	2006	3.63917e+06
浙江省	330000	杭州市	330100	拱墅区	330105	2007	3.46455e+06
浙江省	330000	杭州市	330100	拱墅区	330105	2008	2.87325e+06
浙江省	330000	杭州市	330100	拱墅区	330105	2009	3.13907e+06
浙江省	330000	杭州市	330100	拱墅区	330105	2010	3.40906e+06
浙江省	330000	杭州市	330100	拱墅区	330105	2011	3.43877e+06
浙江省	330000	杭州市	330100	拱墅区	330105	2012	3.45689e+06
浙江省	330000	杭州市	330100	拱墅区	330105	2013	4.41192e+06
浙江省	330000	杭州市	330100	拱墅区	330105	2014	4.09713e+06
浙江省	330000	杭州市	330100	拱墅区	330105	2015	3.81408e+06
浙江省	330000	杭州市	330100	拱墅区	330105	2016	3.59562e+06
浙江省	330000	杭州市	330100	拱墅区	330105	2017	3.56433e+06
浙江省	330000	杭州市	330100	拱墅区	330105	2018	3.61515e+06
浙江省	330000	杭州市	330100	拱墅区	330105	2019	3.41142e+06
浙江省	330000	杭州市	330100	拱墅区	330105	2020	3.4662e+06
浙江省	330000	杭州市	330100	拱墅区	330105	2021	3.60821e+06
浙江省	330000	杭州市	330100	拱墅区	330105	2022	3.47417e+06
浙江省	330000	杭州市	330100	拱墅区	330105	2023	3.54631e+06
浙江省	330000	杭州市	330100	建德市	330182	1970	562613
浙江省	330000	杭州市	330100	建德市	330182	1971	590621
浙江省	330000	杭州市	330100	建德市	330182	1972	641999
浙江省	330000	杭州市	330100	建德市	330182	1973	683578
浙江省	330000	杭州市	330100	建德市	330182	1974	695060
浙江省	330000	杭州市	330100	建德市	330182	1975	716178
浙江省	330000	杭州市	330100	建德市	330182	1976	747559
浙江省	330000	杭州市	330100	建德市	330182	1977	803647
浙江省	330000	杭州市	330100	建德市	330182	1978	891049
浙江省	330000	杭州市	330100	建德市	330182	1979	943617
浙江省	330000	杭州市	330100	建德市	330182	1980	1.94015e+06
浙江省	330000	杭州市	330100	建德市	330182	1981	1.91205e+06
浙江省	330000	杭州市	330100	建德市	330182	1982	2.11229e+06
浙江省	330000	杭州市	330100	建德市	330182	1983	2.27762e+06
浙江省	330000	杭州市	330100	建德市	330182	1984	2.45419e+06
浙江省	330000	杭州市	330100	建德市	330182	1985	2.92469e+06
浙江省	330000	杭州市	330100	建德市	330182	1986	3.15571e+06
浙江省	330000	杭州市	330100	建德市	330182	1987	3.39101e+06
浙江省	330000	杭州市	330100	建德市	330182	1988	3.5967e+06
浙江省	330000	杭州市	330100	建德市	330182	1989	3.65026e+06
浙江省	330000	杭州市	330100	建德市	330182	1990	3.68064e+06
浙江省	330000	杭州市	330100	建德市	330182	1991	3.93355e+06
浙江省	330000	杭州市	330100	建德市	330182	1992	4.27177e+06
浙江省	330000	杭州市	330100	建德市	330182	1993	4.58318e+06
浙江省	330000	杭州市	330100	建德市	330182	1994	5.00662e+06
浙江省	330000	杭州市	330100	建德市	330182	1995	5.48489e+06
浙江省	330000	杭州市	330100	建德市	330182	1996	5.37891e+06
浙江省	330000	杭州市	330100	建德市	330182	1997	5.49226e+06
浙江省	330000	杭州市	330100	建德市	330182	1998	5.81111e+06
浙江省	330000	杭州市	330100	建德市	330182	1999	5.53019e+06
浙江省	330000	杭州市	330100	建德市	330182	2000	5.42867e+06
浙江省	330000	杭州市	330100	建德市	330182	2001	5.90687e+06
浙江省	330000	杭州市	330100	建德市	330182	2002	6.26099e+06
浙江省	330000	杭州市	330100	建德市	330182	2003	7.26016e+06
浙江省	330000	杭州市	330100	建德市	330182	2004	8.798e+06
浙江省	330000	杭州市	330100	建德市	330182	2005	9.87016e+06
浙江省	330000	杭州市	330100	建德市	330182	2006	1.06218e+07
浙江省	330000	杭州市	330100	建德市	330182	2007	1.16711e+07
浙江省	330000	杭州市	330100	建德市	330182	2008	1.22549e+07
浙江省	330000	杭州市	330100	建德市	330182	2009	1.3079e+07
浙江省	330000	杭州市	330100	建德市	330182	2010	1.40084e+07
浙江省	330000	杭州市	330100	建德市	330182	2011	1.52291e+07
浙江省	330000	杭州市	330100	建德市	330182	2012	1.52456e+07
浙江省	330000	杭州市	330100	建德市	330182	2013	1.56352e+07
浙江省	330000	杭州市	330100	建德市	330182	2014	1.59903e+07
浙江省	330000	杭州市	330100	建德市	330182	2015	1.56528e+07
浙江省	330000	杭州市	330100	建德市	330182	2016	1.58358e+07
浙江省	330000	杭州市	330100	建德市	330182	2017	1.53113e+07
浙江省	330000	杭州市	330100	建德市	330182	2018	1.53079e+07
浙江省	330000	杭州市	330100	建德市	330182	2019	1.54983e+07
浙江省	330000	杭州市	330100	建德市	330182	2020	1.61234e+07
浙江省	330000	杭州市	330100	建德市	330182	2021	1.60167e+07
浙江省	330000	杭州市	330100	建德市	330182	2022	1.48141e+07
浙江省	330000	杭州市	330100	建德市	330182	2023	1.49419e+07
浙江省	330000	杭州市	330100	临安区	330112	1970	126352
浙江省	330000	杭州市	330100	临安区	330112	1971	126350
浙江省	330000	杭州市	330100	临安区	330112	1972	135939
浙江省	330000	杭州市	330100	临安区	330112	1973	143787
浙江省	330000	杭州市	330100	临安区	330112	1974	150090
浙江省	330000	杭州市	330100	临安区	330112	1975	170861
浙江省	330000	杭州市	330100	临安区	330112	1976	175013
浙江省	330000	杭州市	330100	临安区	330112	1977	196213
浙江省	330000	杭州市	330100	临安区	330112	1978	240924
浙江省	330000	杭州市	330100	临安区	330112	1979	245019
浙江省	330000	杭州市	330100	临安区	330112	1980	195963
浙江省	330000	杭州市	330100	临安区	330112	1981	197974
浙江省	330000	杭州市	330100	临安区	330112	1982	205735
浙江省	330000	杭州市	330100	临安区	330112	1983	233695
浙江省	330000	杭州市	330100	临安区	330112	1984	256207
浙江省	330000	杭州市	330100	临安区	330112	1985	272471
浙江省	330000	杭州市	330100	临安区	330112	1986	294088
浙江省	330000	杭州市	330100	临安区	330112	1987	311073
浙江省	330000	杭州市	330100	临安区	330112	1988	358624
浙江省	330000	杭州市	330100	临安区	330112	1989	360984
浙江省	330000	杭州市	330100	临安区	330112	1990	338945
浙江省	330000	杭州市	330100	临安区	330112	1991	355075
浙江省	330000	杭州市	330100	临安区	330112	1992	358554
浙江省	330000	杭州市	330100	临安区	330112	1993	405424
浙江省	330000	杭州市	330100	临安区	330112	1994	392017
浙江省	330000	杭州市	330100	临安区	330112	1995	420077
浙江省	330000	杭州市	330100	临安区	330112	1996	393859
浙江省	330000	杭州市	330100	临安区	330112	1997	420128
浙江省	330000	杭州市	330100	临安区	330112	1998	434896
浙江省	330000	杭州市	330100	临安区	330112	1999	438191
浙江省	330000	杭州市	330100	临安区	330112	2000	489180
浙江省	330000	杭州市	330100	临安区	330112	2001	503155
浙江省	330000	杭州市	330100	临安区	330112	2002	541398
浙江省	330000	杭州市	330100	临安区	330112	2003	629140
浙江省	330000	杭州市	330100	临安区	330112	2004	752140
浙江省	330000	杭州市	330100	临安区	330112	2005	874204
浙江省	330000	杭州市	330100	临安区	330112	2006	946496
浙江省	330000	杭州市	330100	临安区	330112	2007	989120
浙江省	330000	杭州市	330100	临安区	330112	2008	1.11214e+06
浙江省	330000	杭州市	330100	临安区	330112	2009	1.14946e+06
浙江省	330000	杭州市	330100	临安区	330112	2010	1.2548e+06
浙江省	330000	杭州市	330100	临安区	330112	2011	1.312e+06
浙江省	330000	杭州市	330100	临安区	330112	2012	1.41196e+06
浙江省	330000	杭州市	330100	临安区	330112	2013	1.50208e+06
浙江省	330000	杭州市	330100	临安区	330112	2014	1.5046e+06
浙江省	330000	杭州市	330100	临安区	330112	2015	1.5891e+06
浙江省	330000	杭州市	330100	临安区	330112	2016	1.59679e+06
浙江省	330000	杭州市	330100	临安区	330112	2017	1.61264e+06
浙江省	330000	杭州市	330100	临安区	330112	2018	1.7107e+06
浙江省	330000	杭州市	330100	临安区	330112	2019	1.6944e+06
浙江省	330000	杭州市	330100	临安区	330112	2020	1.67264e+06
浙江省	330000	杭州市	330100	临安区	330112	2021	1.73982e+06
浙江省	330000	杭州市	330100	临安区	330112	2022	1.66925e+06
浙江省	330000	杭州市	330100	临安区	330112	2023	1.86575e+06
浙江省	330000	杭州市	330100	临平区	330113	1970	172957
浙江省	330000	杭州市	330100	临平区	330113	1971	173069
浙江省	330000	杭州市	330100	临平区	330113	1972	184204
浙江省	330000	杭州市	330100	临平区	330113	1973	190952
浙江省	330000	杭州市	330100	临平区	330113	1974	196514
浙江省	330000	杭州市	330100	临平区	330113	1975	318239
浙江省	330000	杭州市	330100	临平区	330113	1976	323331
浙江省	330000	杭州市	330100	临平区	330113	1977	359145
浙江省	330000	杭州市	330100	临平区	330113	1978	413781
浙江省	330000	杭州市	330100	临平区	330113	1979	413290
浙江省	330000	杭州市	330100	临平区	330113	1980	306346
浙江省	330000	杭州市	330100	临平区	330113	1981	305674
浙江省	330000	杭州市	330100	临平区	330113	1982	314068
浙江省	330000	杭州市	330100	临平区	330113	1983	338705
浙江省	330000	杭州市	330100	临平区	330113	1984	363497
浙江省	330000	杭州市	330100	临平区	330113	1985	366537
浙江省	330000	杭州市	330100	临平区	330113	1986	379277
浙江省	330000	杭州市	330100	临平区	330113	1987	393626
浙江省	330000	杭州市	330100	临平区	330113	1988	435257
浙江省	330000	杭州市	330100	临平区	330113	1989	436091
浙江省	330000	杭州市	330100	临平区	330113	1990	409175
浙江省	330000	杭州市	330100	临平区	330113	1991	410024
浙江省	330000	杭州市	330100	临平区	330113	1992	409955
浙江省	330000	杭州市	330100	临平区	330113	1993	491515
浙江省	330000	杭州市	330100	临平区	330113	1994	474567
浙江省	330000	杭州市	330100	临平区	330113	1995	628214
浙江省	330000	杭州市	330100	临平区	330113	1996	611412
浙江省	330000	杭州市	330100	临平区	330113	1997	626041
浙江省	330000	杭州市	330100	临平区	330113	1998	783548
浙江省	330000	杭州市	330100	临平区	330113	1999	763872
浙江省	330000	杭州市	330100	临平区	330113	2000	825849
浙江省	330000	杭州市	330100	临平区	330113	2001	836534
浙江省	330000	杭州市	330100	临平区	330113	2002	885935
浙江省	330000	杭州市	330100	临平区	330113	2003	994994
浙江省	330000	杭州市	330100	临平区	330113	2004	1.10668e+06
浙江省	330000	杭州市	330100	临平区	330113	2005	1.31784e+06
浙江省	330000	杭州市	330100	临平区	330113	2006	1.3961e+06
浙江省	330000	杭州市	330100	临平区	330113	2007	1.3833e+06
浙江省	330000	杭州市	330100	临平区	330113	2008	1.36396e+06
浙江省	330000	杭州市	330100	临平区	330113	2009	1.43923e+06
浙江省	330000	杭州市	330100	临平区	330113	2010	1.56178e+06
浙江省	330000	杭州市	330100	临平区	330113	2011	1.57964e+06
浙江省	330000	杭州市	330100	临平区	330113	2012	1.64898e+06
浙江省	330000	杭州市	330100	临平区	330113	2013	1.87521e+06
浙江省	330000	杭州市	330100	临平区	330113	2014	1.84703e+06
浙江省	330000	杭州市	330100	临平区	330113	2015	1.829e+06
浙江省	330000	杭州市	330100	临平区	330113	2016	1.79575e+06
浙江省	330000	杭州市	330100	临平区	330113	2017	1.78484e+06
浙江省	330000	杭州市	330100	临平区	330113	2018	1.84941e+06
浙江省	330000	杭州市	330100	临平区	330113	2019	1.80054e+06
浙江省	330000	杭州市	330100	临平区	330113	2020	1.82406e+06
浙江省	330000	杭州市	330100	临平区	330113	2021	1.89201e+06
浙江省	330000	杭州市	330100	临平区	330113	2022	1.83229e+06
浙江省	330000	杭州市	330100	临平区	330113	2023	1.96555e+06
浙江省	330000	杭州市	330100	钱塘区	330114	1970	98471.4
浙江省	330000	杭州市	330100	钱塘区	330114	1971	102291
浙江省	330000	杭州市	330100	钱塘区	330114	1972	112244
浙江省	330000	杭州市	330100	钱塘区	330114	1973	121993
浙江省	330000	杭州市	330100	钱塘区	330114	1974	128986
浙江省	330000	杭州市	330100	钱塘区	330114	1975	143292
浙江省	330000	杭州市	330100	钱塘区	330114	1976	154958
浙江省	330000	杭州市	330100	钱塘区	330114	1977	182716
浙江省	330000	杭州市	330100	钱塘区	330114	1978	251668
浙江省	330000	杭州市	330100	钱塘区	330114	1979	262077
浙江省	330000	杭州市	330100	钱塘区	330114	1980	708923
浙江省	330000	杭州市	330100	钱塘区	330114	1981	687294
浙江省	330000	杭州市	330100	钱塘区	330114	1982	736062
浙江省	330000	杭州市	330100	钱塘区	330114	1983	802173
浙江省	330000	杭州市	330100	钱塘区	330114	1984	846088
浙江省	330000	杭州市	330100	钱塘区	330114	1985	683228
浙江省	330000	杭州市	330100	钱塘区	330114	1986	694822
浙江省	330000	杭州市	330100	钱塘区	330114	1987	729012
浙江省	330000	杭州市	330100	钱塘区	330114	1988	820313
浙江省	330000	杭州市	330100	钱塘区	330114	1989	840116
浙江省	330000	杭州市	330100	钱塘区	330114	1990	750344
浙江省	330000	杭州市	330100	钱塘区	330114	1991	812951
浙江省	330000	杭州市	330100	钱塘区	330114	1992	812086
浙江省	330000	杭州市	330100	钱塘区	330114	1993	1.02999e+06
浙江省	330000	杭州市	330100	钱塘区	330114	1994	1.08906e+06
浙江省	330000	杭州市	330100	钱塘区	330114	1995	1.29811e+06
浙江省	330000	杭州市	330100	钱塘区	330114	1996	1.25331e+06
浙江省	330000	杭州市	330100	钱塘区	330114	1997	1.22231e+06
浙江省	330000	杭州市	330100	钱塘区	330114	1998	1.42258e+06
浙江省	330000	杭州市	330100	钱塘区	330114	1999	1.2878e+06
浙江省	330000	杭州市	330100	钱塘区	330114	2000	1.30063e+06
浙江省	330000	杭州市	330100	钱塘区	330114	2001	1.33336e+06
浙江省	330000	杭州市	330100	钱塘区	330114	2002	1.44387e+06
浙江省	330000	杭州市	330100	钱塘区	330114	2003	1.63877e+06
浙江省	330000	杭州市	330100	钱塘区	330114	2004	2.08958e+06
浙江省	330000	杭州市	330100	钱塘区	330114	2005	2.57241e+06
浙江省	330000	杭州市	330100	钱塘区	330114	2006	2.77981e+06
浙江省	330000	杭州市	330100	钱塘区	330114	2007	2.93826e+06
浙江省	330000	杭州市	330100	钱塘区	330114	2008	3.14326e+06
浙江省	330000	杭州市	330100	钱塘区	330114	2009	3.21146e+06
浙江省	330000	杭州市	330100	钱塘区	330114	2010	3.57713e+06
浙江省	330000	杭州市	330100	钱塘区	330114	2011	3.80494e+06
浙江省	330000	杭州市	330100	钱塘区	330114	2012	3.84514e+06
浙江省	330000	杭州市	330100	钱塘区	330114	2013	3.93025e+06
浙江省	330000	杭州市	330100	钱塘区	330114	2014	4.00357e+06
浙江省	330000	杭州市	330100	钱塘区	330114	2015	5.21603e+06
浙江省	330000	杭州市	330100	钱塘区	330114	2016	5.12117e+06
浙江省	330000	杭州市	330100	钱塘区	330114	2017	4.98956e+06
浙江省	330000	杭州市	330100	钱塘区	330114	2018	5.13279e+06
浙江省	330000	杭州市	330100	钱塘区	330114	2019	4.97825e+06
浙江省	330000	杭州市	330100	钱塘区	330114	2020	5.11178e+06
浙江省	330000	杭州市	330100	钱塘区	330114	2021	5.21679e+06
浙江省	330000	杭州市	330100	钱塘区	330114	2022	5.04226e+06
浙江省	330000	杭州市	330100	钱塘区	330114	2023	5.36559e+06
浙江省	330000	杭州市	330100	上城区	330102	1970	463690
浙江省	330000	杭州市	330100	上城区	330102	1971	464551
浙江省	330000	杭州市	330100	上城区	330102	1972	493878
浙江省	330000	杭州市	330100	上城区	330102	1973	510049
浙江省	330000	杭州市	330100	上城区	330102	1974	529119
浙江省	330000	杭州市	330100	上城区	330102	1975	637716
浙江省	330000	杭州市	330100	上城区	330102	1976	672705
浙江省	330000	杭州市	330100	上城区	330102	1977	765689
浙江省	330000	杭州市	330100	上城区	330102	1978	788639
浙江省	330000	杭州市	330100	上城区	330102	1979	782143
浙江省	330000	杭州市	330100	上城区	330102	1980	487389
浙江省	330000	杭州市	330100	上城区	330102	1981	483379
浙江省	330000	杭州市	330100	上城区	330102	1982	504620
浙江省	330000	杭州市	330100	上城区	330102	1983	510963
浙江省	330000	杭州市	330100	上城区	330102	1984	561277
浙江省	330000	杭州市	330100	上城区	330102	1985	539698
浙江省	330000	杭州市	330100	上城区	330102	1986	563023
浙江省	330000	杭州市	330100	上城区	330102	1987	596837
浙江省	330000	杭州市	330100	上城区	330102	1988	625088
浙江省	330000	杭州市	330100	上城区	330102	1989	632220
浙江省	330000	杭州市	330100	上城区	330102	1990	567219
浙江省	330000	杭州市	330100	上城区	330102	1991	585325
浙江省	330000	杭州市	330100	上城区	330102	1992	592661
浙江省	330000	杭州市	330100	上城区	330102	1993	639548
浙江省	330000	杭州市	330100	上城区	330102	1994	634475
浙江省	330000	杭州市	330100	上城区	330102	1995	724343
浙江省	330000	杭州市	330100	上城区	330102	1996	680591
浙江省	330000	杭州市	330100	上城区	330102	1997	680043
浙江省	330000	杭州市	330100	上城区	330102	1998	726027
浙江省	330000	杭州市	330100	上城区	330102	1999	686110
浙江省	330000	杭州市	330100	上城区	330102	2000	738493
浙江省	330000	杭州市	330100	上城区	330102	2001	757132
浙江省	330000	杭州市	330100	上城区	330102	2002	802475
浙江省	330000	杭州市	330100	上城区	330102	2003	845811
浙江省	330000	杭州市	330100	上城区	330102	2004	1.01252e+06
浙江省	330000	杭州市	330100	上城区	330102	2005	1.22268e+06
浙江省	330000	杭州市	330100	上城区	330102	2006	1.31582e+06
浙江省	330000	杭州市	330100	上城区	330102	2007	1.35908e+06
浙江省	330000	杭州市	330100	上城区	330102	2008	1.3098e+06
浙江省	330000	杭州市	330100	上城区	330102	2009	1.35666e+06
浙江省	330000	杭州市	330100	上城区	330102	2010	1.48775e+06
浙江省	330000	杭州市	330100	上城区	330102	2011	1.54762e+06
浙江省	330000	杭州市	330100	上城区	330102	2012	1.60933e+06
浙江省	330000	杭州市	330100	上城区	330102	2013	1.5975e+06
浙江省	330000	杭州市	330100	上城区	330102	2014	1.56731e+06
浙江省	330000	杭州市	330100	上城区	330102	2015	1.6271e+06
浙江省	330000	杭州市	330100	上城区	330102	2016	1.58364e+06
浙江省	330000	杭州市	330100	上城区	330102	2017	1.56511e+06
浙江省	330000	杭州市	330100	上城区	330102	2018	1.56185e+06
浙江省	330000	杭州市	330100	上城区	330102	2019	1.5226e+06
浙江省	330000	杭州市	330100	上城区	330102	2020	1.52384e+06
浙江省	330000	杭州市	330100	上城区	330102	2021	1.55654e+06
浙江省	330000	杭州市	330100	上城区	330102	2022	1.53551e+06
浙江省	330000	杭州市	330100	上城区	330102	2023	1.63836e+06
浙江省	330000	杭州市	330100	桐庐县	330122	1970	274492
浙江省	330000	杭州市	330100	桐庐县	330122	1971	286462
浙江省	330000	杭州市	330100	桐庐县	330122	1972	309934
浙江省	330000	杭州市	330100	桐庐县	330122	1973	328282
浙江省	330000	杭州市	330100	桐庐县	330122	1974	332344
浙江省	330000	杭州市	330100	桐庐县	330122	1975	345118
浙江省	330000	杭州市	330100	桐庐县	330122	1976	357362
浙江省	330000	杭州市	330100	桐庐县	330122	1977	382688
浙江省	330000	杭州市	330100	桐庐县	330122	1978	417847
浙江省	330000	杭州市	330100	桐庐县	330122	1979	440344
浙江省	330000	杭州市	330100	桐庐县	330122	1980	790520
浙江省	330000	杭州市	330100	桐庐县	330122	1981	784142
浙江省	330000	杭州市	330100	桐庐县	330122	1982	866054
浙江省	330000	杭州市	330100	桐庐县	330122	1983	937031
浙江省	330000	杭州市	330100	桐庐县	330122	1984	1.01468e+06
浙江省	330000	杭州市	330100	桐庐县	330122	1985	1.26695e+06
浙江省	330000	杭州市	330100	桐庐县	330122	1986	1.3755e+06
浙江省	330000	杭州市	330100	桐庐县	330122	1987	1.4805e+06
浙江省	330000	杭州市	330100	桐庐县	330122	1988	1.56909e+06
浙江省	330000	杭州市	330100	桐庐县	330122	1989	1.58922e+06
浙江省	330000	杭州市	330100	桐庐县	330122	1990	1.59709e+06
浙江省	330000	杭州市	330100	桐庐县	330122	1991	1.7008e+06
浙江省	330000	杭州市	330100	桐庐县	330122	1992	1.85255e+06
浙江省	330000	杭州市	330100	桐庐县	330122	1993	1.9858e+06
浙江省	330000	杭州市	330100	桐庐县	330122	1994	2.15739e+06
浙江省	330000	杭州市	330100	桐庐县	330122	1995	2.33883e+06
浙江省	330000	杭州市	330100	桐庐县	330122	1996	2.28079e+06
浙江省	330000	杭州市	330100	桐庐县	330122	1997	2.35395e+06
浙江省	330000	杭州市	330100	桐庐县	330122	1998	2.48006e+06
浙江省	330000	杭州市	330100	桐庐县	330122	1999	2.38473e+06
浙江省	330000	杭州市	330100	桐庐县	330122	2000	2.33707e+06
浙江省	330000	杭州市	330100	桐庐县	330122	2001	2.55095e+06
浙江省	330000	杭州市	330100	桐庐县	330122	2002	2.70032e+06
浙江省	330000	杭州市	330100	桐庐县	330122	2003	3.13967e+06
浙江省	330000	杭州市	330100	桐庐县	330122	2004	3.79688e+06
浙江省	330000	杭州市	330100	桐庐县	330122	2005	4.24321e+06
浙江省	330000	杭州市	330100	桐庐县	330122	2006	4.56321e+06
浙江省	330000	杭州市	330100	桐庐县	330122	2007	5.01011e+06
浙江省	330000	杭州市	330100	桐庐县	330122	2008	5.28326e+06
浙江省	330000	杭州市	330100	桐庐县	330122	2009	5.63457e+06
浙江省	330000	杭州市	330100	桐庐县	330122	2010	6.0189e+06
浙江省	330000	杭州市	330100	桐庐县	330122	2011	6.54043e+06
浙江省	330000	杭州市	330100	桐庐县	330122	2012	6.56491e+06
浙江省	330000	杭州市	330100	桐庐县	330122	2013	6.74037e+06
浙江省	330000	杭州市	330100	桐庐县	330122	2014	6.95174e+06
浙江省	330000	杭州市	330100	桐庐县	330122	2015	6.77909e+06
浙江省	330000	杭州市	330100	桐庐县	330122	2016	6.91276e+06
浙江省	330000	杭州市	330100	桐庐县	330122	2017	6.69896e+06
浙江省	330000	杭州市	330100	桐庐县	330122	2018	6.68641e+06
浙江省	330000	杭州市	330100	桐庐县	330122	2019	6.78611e+06
浙江省	330000	杭州市	330100	桐庐县	330122	2020	7.0621e+06
浙江省	330000	杭州市	330100	桐庐县	330122	2021	7.02619e+06
浙江省	330000	杭州市	330100	桐庐县	330122	2022	6.46321e+06
浙江省	330000	杭州市	330100	桐庐县	330122	2023	6.51861e+06
浙江省	330000	杭州市	330100	西湖区	330106	1970	671513
浙江省	330000	杭州市	330100	西湖区	330106	1971	672675
浙江省	330000	杭州市	330100	西湖区	330106	1972	721295
浙江省	330000	杭州市	330100	西湖区	330106	1973	755574
浙江省	330000	杭州市	330100	西湖区	330106	1974	787371
浙江省	330000	杭州市	330100	西湖区	330106	1975	906751
浙江省	330000	杭州市	330100	西湖区	330106	1976	956873
浙江省	330000	杭州市	330100	西湖区	330106	1977	1.08809e+06
浙江省	330000	杭州市	330100	西湖区	330106	1978	1.16401e+06
浙江省	330000	杭州市	330100	西湖区	330106	1979	1.17699e+06
浙江省	330000	杭州市	330100	西湖区	330106	1980	820186
浙江省	330000	杭州市	330100	西湖区	330106	1981	771377
浙江省	330000	杭州市	330100	西湖区	330106	1982	824368
浙江省	330000	杭州市	330100	西湖区	330106	1983	847981
浙江省	330000	杭州市	330100	西湖区	330106	1984	971335
浙江省	330000	杭州市	330100	西湖区	330106	1985	878497
浙江省	330000	杭州市	330100	西湖区	330106	1986	956787
浙江省	330000	杭州市	330100	西湖区	330106	1987	1.03216e+06
浙江省	330000	杭州市	330100	西湖区	330106	1988	1.00689e+06
浙江省	330000	杭州市	330100	西湖区	330106	1989	1.10585e+06
浙江省	330000	杭州市	330100	西湖区	330106	1990	1.01069e+06
浙江省	330000	杭州市	330100	西湖区	330106	1991	1.06676e+06
浙江省	330000	杭州市	330100	西湖区	330106	1992	972205
浙江省	330000	杭州市	330100	西湖区	330106	1993	971174
浙江省	330000	杭州市	330100	西湖区	330106	1994	1.18371e+06
浙江省	330000	杭州市	330100	西湖区	330106	1995	1.16445e+06
浙江省	330000	杭州市	330100	西湖区	330106	1996	1.06259e+06
浙江省	330000	杭州市	330100	西湖区	330106	1997	1.37389e+06
浙江省	330000	杭州市	330100	西湖区	330106	1998	1.17783e+06
浙江省	330000	杭州市	330100	西湖区	330106	1999	1.09448e+06
浙江省	330000	杭州市	330100	西湖区	330106	2000	1.49948e+06
浙江省	330000	杭州市	330100	西湖区	330106	2001	1.38414e+06
浙江省	330000	杭州市	330100	西湖区	330106	2002	1.43163e+06
浙江省	330000	杭州市	330100	西湖区	330106	2003	1.81826e+06
浙江省	330000	杭州市	330100	西湖区	330106	2004	2.03388e+06
浙江省	330000	杭州市	330100	西湖区	330106	2005	2.31915e+06
浙江省	330000	杭州市	330100	西湖区	330106	2006	2.82836e+06
浙江省	330000	杭州市	330100	西湖区	330106	2007	3.02158e+06
浙江省	330000	杭州市	330100	西湖区	330106	2008	3.16356e+06
浙江省	330000	杭州市	330100	西湖区	330106	2009	3.60257e+06
浙江省	330000	杭州市	330100	西湖区	330106	2010	4.04637e+06
浙江省	330000	杭州市	330100	西湖区	330106	2011	4.24157e+06
浙江省	330000	杭州市	330100	西湖区	330106	2012	4.50399e+06
浙江省	330000	杭州市	330100	西湖区	330106	2013	4.61147e+06
浙江省	330000	杭州市	330100	西湖区	330106	2014	4.87993e+06
浙江省	330000	杭州市	330100	西湖区	330106	2015	5.42117e+06
浙江省	330000	杭州市	330100	西湖区	330106	2016	4.83962e+06
浙江省	330000	杭州市	330100	西湖区	330106	2017	4.93497e+06
浙江省	330000	杭州市	330100	西湖区	330106	2018	5.02518e+06
浙江省	330000	杭州市	330100	西湖区	330106	2019	5.29513e+06
浙江省	330000	杭州市	330100	西湖区	330106	2020	5.13259e+06
浙江省	330000	杭州市	330100	西湖区	330106	2021	5.34593e+06
浙江省	330000	杭州市	330100	西湖区	330106	2022	5.03102e+06
浙江省	330000	杭州市	330100	西湖区	330106	2023	5.15726e+06
浙江省	330000	杭州市	330100	萧山区	330109	1970	439063
浙江省	330000	杭州市	330100	萧山区	330109	1971	440141
浙江省	330000	杭州市	330100	萧山区	330109	1972	469818
浙江省	330000	杭州市	330100	萧山区	330109	1973	490098
浙江省	330000	杭州市	330100	萧山区	330109	1974	506047
浙江省	330000	杭州市	330100	萧山区	330109	1975	580488
浙江省	330000	杭州市	330100	萧山区	330109	1976	603260
浙江省	330000	杭州市	330100	萧山区	330109	1977	683390
浙江省	330000	杭州市	330100	萧山区	330109	1978	781104
浙江省	330000	杭州市	330100	萧山区	330109	1979	785734
浙江省	330000	杭州市	330100	萧山区	330109	1980	632698
浙江省	330000	杭州市	330100	萧山区	330109	1981	634149
浙江省	330000	杭州市	330100	萧山区	330109	1982	663136
浙江省	330000	杭州市	330100	萧山区	330109	1983	728217
浙江省	330000	杭州市	330100	萧山区	330109	1984	792029
浙江省	330000	杭州市	330100	萧山区	330109	1985	785671
浙江省	330000	杭州市	330100	萧山区	330109	1986	831165
浙江省	330000	杭州市	330100	萧山区	330109	1987	877141
浙江省	330000	杭州市	330100	萧山区	330109	1988	996089
浙江省	330000	杭州市	330100	萧山区	330109	1989	1.00806e+06
浙江省	330000	杭州市	330100	萧山区	330109	1990	911271
浙江省	330000	杭州市	330100	萧山区	330109	1991	946709
浙江省	330000	杭州市	330100	萧山区	330109	1992	1.93138e+06
浙江省	330000	杭州市	330100	萧山区	330109	1993	3.24253e+06
浙江省	330000	杭州市	330100	萧山区	330109	1994	3.23346e+06
浙江省	330000	杭州市	330100	萧山区	330109	1995	3.36027e+06
浙江省	330000	杭州市	330100	萧山区	330109	1996	3.30908e+06
浙江省	330000	杭州市	330100	萧山区	330109	1997	3.08603e+06
浙江省	330000	杭州市	330100	萧山区	330109	1998	3.17365e+06
浙江省	330000	杭州市	330100	萧山区	330109	1999	3.42764e+06
浙江省	330000	杭州市	330100	萧山区	330109	2000	3.59241e+06
浙江省	330000	杭州市	330100	萧山区	330109	2001	3.61735e+06
浙江省	330000	杭州市	330100	萧山区	330109	2002	4.29803e+06
浙江省	330000	杭州市	330100	萧山区	330109	2003	4.67859e+06
浙江省	330000	杭州市	330100	萧山区	330109	2004	5.01679e+06
浙江省	330000	杭州市	330100	萧山区	330109	2005	5.23567e+06
浙江省	330000	杭州市	330100	萧山区	330109	2006	5.20266e+06
浙江省	330000	杭州市	330100	萧山区	330109	2007	5.10646e+06
浙江省	330000	杭州市	330100	萧山区	330109	2008	5.60833e+06
浙江省	330000	杭州市	330100	萧山区	330109	2009	5.87429e+06
浙江省	330000	杭州市	330100	萧山区	330109	2010	6.47466e+06
浙江省	330000	杭州市	330100	萧山区	330109	2011	6.6255e+06
浙江省	330000	杭州市	330100	萧山区	330109	2012	7.27774e+06
浙江省	330000	杭州市	330100	萧山区	330109	2013	7.06784e+06
浙江省	330000	杭州市	330100	萧山区	330109	2014	6.48696e+06
浙江省	330000	杭州市	330100	萧山区	330109	2015	5.52253e+06
浙江省	330000	杭州市	330100	萧山区	330109	2016	5.65086e+06
浙江省	330000	杭州市	330100	萧山区	330109	2017	5.62522e+06
浙江省	330000	杭州市	330100	萧山区	330109	2018	5.79175e+06
浙江省	330000	杭州市	330100	萧山区	330109	2019	5.62941e+06
浙江省	330000	杭州市	330100	萧山区	330109	2020	5.63301e+06
浙江省	330000	杭州市	330100	萧山区	330109	2021	5.84681e+06
浙江省	330000	杭州市	330100	萧山区	330109	2022	5.56783e+06
浙江省	330000	杭州市	330100	萧山区	330109	2023	6.02951e+06
浙江省	330000	杭州市	330100	余杭区	330110	1970	219377
浙江省	330000	杭州市	330100	余杭区	330110	1971	219456
浙江省	330000	杭州市	330100	余杭区	330110	1972	234144
浙江省	330000	杭州市	330100	余杭区	330110	1973	243874
浙江省	330000	杭州市	330100	余杭区	330110	1974	253016
浙江省	330000	杭州市	330100	余杭区	330110	1975	401607
浙江省	330000	杭州市	330100	余杭区	330110	1976	409892
浙江省	330000	杭州市	330100	余杭区	330110	1977	455500
浙江省	330000	杭州市	330100	余杭区	330110	1978	529992
浙江省	330000	杭州市	330100	余杭区	330110	1979	529162
浙江省	330000	杭州市	330100	余杭区	330110	1980	375118
浙江省	330000	杭州市	330100	余杭区	330110	1981	371641
浙江省	330000	杭州市	330100	余杭区	330110	1982	382099
浙江省	330000	杭州市	330100	余杭区	330110	1983	410707
浙江省	330000	杭州市	330100	余杭区	330110	1984	443536
浙江省	330000	杭州市	330100	余杭区	330110	1985	449534
浙江省	330000	杭州市	330100	余杭区	330110	1986	468504
浙江省	330000	杭州市	330100	余杭区	330110	1987	490368
浙江省	330000	杭州市	330100	余杭区	330110	1988	549054
浙江省	330000	杭州市	330100	余杭区	330110	1989	551009
浙江省	330000	杭州市	330100	余杭区	330110	1990	511578
浙江省	330000	杭州市	330100	余杭区	330110	1991	519795
浙江省	330000	杭州市	330100	余杭区	330110	1992	522925
浙江省	330000	杭州市	330100	余杭区	330110	1993	600751
浙江省	330000	杭州市	330100	余杭区	330110	1994	584147
浙江省	330000	杭州市	330100	余杭区	330110	1995	774428
浙江省	330000	杭州市	330100	余杭区	330110	1996	742496
浙江省	330000	杭州市	330100	余杭区	330110	1997	778536
浙江省	330000	杭州市	330100	余杭区	330110	1998	959640
浙江省	330000	杭州市	330100	余杭区	330110	1999	934559
浙江省	330000	杭州市	330100	余杭区	330110	2000	996179
浙江省	330000	杭州市	330100	余杭区	330110	2001	1.01017e+06
浙江省	330000	杭州市	330100	余杭区	330110	2002	1.07427e+06
浙江省	330000	杭州市	330100	余杭区	330110	2003	1.21906e+06
浙江省	330000	杭州市	330100	余杭区	330110	2004	1.36234e+06
浙江省	330000	杭州市	330100	余杭区	330110	2005	1.62386e+06
浙江省	330000	杭州市	330100	余杭区	330110	2006	1.72241e+06
浙江省	330000	杭州市	330100	余杭区	330110	2007	1.71194e+06
浙江省	330000	杭州市	330100	余杭区	330110	2008	1.72829e+06
浙江省	330000	杭州市	330100	余杭区	330110	2009	1.82455e+06
浙江省	330000	杭州市	330100	余杭区	330110	2010	1.99027e+06
浙江省	330000	杭州市	330100	余杭区	330110	2011	2.02285e+06
浙江省	330000	杭州市	330100	余杭区	330110	2012	2.11737e+06
浙江省	330000	杭州市	330100	余杭区	330110	2013	2.40321e+06
浙江省	330000	杭州市	330100	余杭区	330110	2014	2.31604e+06
浙江省	330000	杭州市	330100	余杭区	330110	2015	2.30787e+06
浙江省	330000	杭州市	330100	余杭区	330110	2016	2.26433e+06
浙江省	330000	杭州市	330100	余杭区	330110	2017	2.2524e+06
浙江省	330000	杭州市	330100	余杭区	330110	2018	2.32254e+06
浙江省	330000	杭州市	330100	余杭区	330110	2019	2.27311e+06
浙江省	330000	杭州市	330100	余杭区	330110	2020	2.29729e+06
浙江省	330000	杭州市	330100	余杭区	330110	2021	2.38242e+06
浙江省	330000	杭州市	330100	余杭区	330110	2022	2.29869e+06
浙江省	330000	杭州市	330100	余杭区	330110	2023	2.46318e+06

## Sheet: 杭州各乡镇
乡镇	乡镇代码	1970	1971	1972	1973	1974	1975	1976	1977	1978	1979	1980	1981	1982	1983	1984	1985	1986	1987	1988	1989	1990	1991	1992	1993	1994	1995	1996	1997	1998	1999	2000	2001	2002	2003	2004	2005	2006	2007	2008	2009	2010	2011	2012	2013	2014	2015	2016	2017
清波街道	330102001000	22215.2	22267	23653.1	24394.1	25291.6	29580.7	31384.9	35870.7	35432.5	35103.9	22386.8	22162.8	23234.6	22813.4	25059.7	23430.6	24367.3	25889.6	26187.6	26520.4	23942	24878.5	25127.9	25182.7	25419.9	28504.2	26641.2	26383.5	25906.6	24262.8	25094.4	25773	27409.7	28658.3	35003.3	41575.8	44800.8	47248.5	45559.7	46905	51700.2	54748.5	56126	54586.2	53837.6	56813.1	54577.9	53599.9
湖滨街道	330102003000	15662.1	15698.7	16675.9	17198.3	17831	20855	22126.9	25289.5	24980.5	24748.9	15783.1	15625.2	16380.9	16083.9	17667.5	16519	17179.4	18252.6	18462.7	18697.3	16879.5	17539.8	17715.6	17754.2	17921.5	20096	18782.6	18600.8	18264.6	17105.7	17692	18170.4	19324.4	20204.6	24678	29311.7	31585.4	33311	32120.4	33068.9	36449.6	38598.7	39569.9	38484.3	37956.5	40054.3	38478.4	37788.9
小营街道	330102004000	28926.1	28993.6	30798.4	31763.2	32931.8	38516.7	40865.8	46706.8	46136.1	45708.4	29149.6	28857.9	30253.5	29705	32629.8	30508.6	31728.3	33710.4	34098.5	34531.8	31174.5	32393.9	32718.7	32790	33098.9	37114.9	34689.2	34353.6	33732.6	31592.3	32675.1	33558.6	35689.8	37315.6	45577.3	54135.3	58334.4	61521.6	59322.6	61074.4	67318.2	71287.2	73080.9	71076	70101.1	73975.5	71065.2	69791.6
南星街道	330102008000	81633.8	81824	86919.8	89648.2	92948.9	108707	115328	131808	130232	129033	82347.8	81528.1	85469.7	83956	92221.2	86270.5	89734.6	95339.9	96504.8	97730.2	88228.4	91685	92608.7	92993.6	93835.6	105187	98327.7	97395.9	95785	89745.6	92924.2	95440.1	101497	106247	129755	154129	166093	175135	169120	174118	191893	203155	208374	202800	200039	211080	202878	199287
紫阳街道	330102009000	56067.9	56198.7	59696.9	61567.1	63832.2	74657.4	79210.7	90532.4	89426.2	88597.1	56501	55935.6	58640.8	57577.6	63246.8	59135.2	61499.3	65341.4	66093.6	66933.4	60426	62789.5	63419	63557.3	64156.1	71940.3	67238.5	66588	65384.4	61235.7	63334.5	65047.1	69178.1	72329.3	88343.2	104931	113070	119248	114986	118381	130484	138177	141654	137768	135878	143388	137747	135278
望江街道	330102010000	39049.3	39136.9	41576.9	42883.5	44467.1	52000.8	55159.7	63028.8	62535.7	61953.8	39067.8	38687.4	40542.6	39922	43886.2	41186.3	42861.2	45545.9	46255.8	46843.9	42195	43812.9	44291.1	44688.3	45007.6	50332.3	47040.1	46580.5	45976.5	43072	44854.6	46083.7	48979	51117.9	62474.6	74542.3	80399.9	84633.5	81654.6	84083.8	92642.4	97851.6	100573	97576.9	96234.7	101472	97705	96025
长庆街道	330103001000	13958.4	13991	14861.9	15327.5	15891.4	18586.3	19719.9	22538.5	22263.1	22056.7	14066.2	13925.5	14598.9	14334.3	15745.6	14722	15310.6	16267.1	16454.3	16663.4	15043.4	15631.8	15788.5	15822.9	15972	17909.9	16739.4	16577.4	16277.8	15245	15767.5	16193.8	17222.2	18006.8	21993.5	26123.2	28149.5	29687.4	28626.3	29471.7	32484.6	34399.9	35265.4	34298	33827.5	35697.2	34292.7	33678.2
武林街道	330103002000	11700	11727.3	12457.3	12847.5	13320.2	15579.1	16529.3	18891.9	18661	18488	11790.4	11672.4	12236.9	12015	13198	12340.1	12833.4	13635.1	13792.1	13967.3	12609.4	13102.6	13234	13262.8	13387.8	15012.2	14031	13895.3	13644.1	12778.4	13216.3	13573.7	14435.7	15093.3	18435	21896.5	23595	24884.1	23994.7	24703.2	27228.7	28834.1	29559.6	28748.7	28354.4	29921.5	28744.3	28229.2
天水街道	330103003000	12796.8	12826.7	13625.1	14051.9	14568.9	17039.6	18078.9	20662.9	20410.4	20221.2	12895.7	12766.6	13384	13141.4	14435.3	13496.9	14036.5	14913.4	15085	15276.7	13791.5	14330.9	14474.6	14506.2	14642.8	16419.5	15346.4	15197.9	14923.2	13976.3	14455.3	14846.2	15789	16508.3	20163.2	23949.2	25806.9	27216.9	26244.1	27019.1	29781.3	31537.2	32330.7	31443.7	31012.5	32726.5	31439	30875.6
潮鸣街道	330103005000	18481.5	18524.6	19677.7	20294.2	21040.8	24609.1	26110	29841.9	29477.3	29204	18624.3	18437.9	19329.6	18979.1	20847.9	19492.6	20271.8	21538.3	21786.2	22063.1	19918	20697.1	20904.6	20950.2	21147.6	23713.5	22163.6	21949.2	21552.5	20184.9	20876.8	21441.3	22803	23841.7	29120.3	34588.1	37271.1	39307.4	37902.4	39021.7	43010.9	45546.8	46692.9	45411.9	44789	47264.5	45405	44591.3
朝晖街道	330103006000	28700.2	28767.2	30557.9	31515.2	32674.7	38215.9	40546.6	46342	45775.8	45351.4	28921.9	28632.5	30017.2	29473	32375	30270.3	31480.5	33447.2	33832.2	34262.1	30931	32140.9	32463.1	32533.9	32840.5	36825.1	34418.3	34085.3	33469.2	31345.5	32419.9	33296.5	35411.1	37024.2	45221.4	53712.5	57878.9	61041.1	58859.3	60597.4	66792.4	70730.5	72510.2	70520.9	69553.7	73397.8	70510.2	69246.6
文晖街道	330103007000	33879.6	33947.6	36056.2	37178.9	38533.5	54531.5	56902.9	64142.2	66543.7	65909.6	44489.6	43745.4	45387.5	45142.3	48884.3	46274.5	47597.2	50039.2	51088.1	51448.6	47505.6	48521.8	48720.5	50244.9	50367.7	68796.3	66007.9	67559.6	78581.5	74640.3	76863.2	77737.4	82779.4	87761.3	96992.8	113953	119586	119024	105812	112382	122911	126923	128776	145223	138385	136340	129637	127932
东新街道	330103008000	28100.6	28114.5	29843.1	30745.3	31814.7	81677	82173.2	89718	103589	102548	76943.8	74768.6	76159.5	77493.1	81820.8	79171.2	79859.1	82350.2	85520.6	85250.4	81938.2	81187.2	80648.6	87488.6	86665.6	155059	152951	161763	216368	207550	213087	213191	227224	243265	249200	290111	297546	280463	228345	251277	272455	273317	273897	360269	332554	305383	287079	284836
石桥街道	330103009000	32433.4	32444	34443.4	35495.2	36727.9	97578.9	97985.9	106813	124255	123025	92634.7	90006.5	91612.4	93518.4	98674.4	95725.3	96549.7	99500.6	103688	103333	99348.8	98347.8	97686.5	106812	105642	189396	186881	197755	265417	254688	261901	262044	279251	299137	306465	357020	366250	345114	281427	309636	335652	336493	337589	443666	409644	376233	354049	351405
凯旋街道	330104005000	26929.3	26989.7	28672.4	29573.5	30665.6	35861	38039.3	43465.9	43128.8	42727.4	26939	26676.9	27955.9	27529.3	30263.2	28403.1	29558.4	31409.9	31901.5	32307.1	29099.8	30215.3	30545.5	30822.6	31041.8	34712.8	32442.2	32125.2	31711.1	29708	30940.8	31788.7	33785.6	35260	43094.1	51421.7	55463.3	58382.2	56327.7	58003.7	63907.3	67498.1	69378.1	67308.7	66382.9	69994.7	67398.6	66240.5
采荷街道	330104006000	24811.7	24869	26417.7	27246	28249.4	33038.9	35051.8	40059.2	39617.1	39249.4	24955	24707.1	25899.3	25449.3	27960.8	26169.2	27220.3	28922	29286.7	29658.9	26759.2	27800.3	28085.7	28198.3	28446.6	31874.8	29791.1	29502.1	29009.5	27171	28154.6	28918.7	30749.9	32134.9	39256.3	46684.9	50319.1	53041.1	51153.1	52666.8	58044.6	61423.7	63013.5	61244.3	60403.6	63728.1	61259.4	60173.7
闸弄口街道	330104007000	33415.1	33491.9	35577.3	36692.4	38042.9	44866.2	47562.6	54322.7	53836.8	53336.6	34027.8	33677.5	35284.5	34689.2	38083.4	35658.9	37069	39365.2	39872.1	40367.4	36466.7	37853.7	38229.2	38425.2	38754.2	43916.3	41112.9	40800.7	40590.8	38058.9	39408	40429.1	42994.9	44983.8	54548.6	64805.3	69719.9	73219.3	70257.7	72471.7	79835.7	84367.5	86486.4	84856.7	83501.1	87718.5	84257.1	82785
四季青街道	330104008000	26189	26205.8	27886.7	28812.4	29947.1	34932	36900.7	41982.6	45022.5	44577.7	22760.9	22669	23561.9	24602.8	27452.8	27631.8	29099.6	31007.5	33744.6	34177.4	29641.5	30383.7	31187.6	35111	34136.8	36533.6	34112.3	33723.4	36164.9	34034.5	39129.5	40394.9	42558.5	43314.4	53405.4	67755.1	73979.5	75980.8	73856.7	76268.6	83584.8	85269.4	90741.6	85211.6	83993.9	87590.7	87032.2	86382.6
白杨街道	330104009000	26970.2	27003.7	29231.3	31140.3	33124.5	37617.8	38884.5	43591.5	59891.5	60296.8	39654.2	39381.5	41040.6	52010	57768.6	61721.4	66769.1	71337.6	88051.1	89425.8	77778.3	81688.5	84942.1	141730	137053	146255	139022	138672	191793	181143	208973	216305	227748	249915	309273	401463	440081	449289	475895	493691	541950	544618	581857	568178	620074	643442	648717	640699
下沙街道	330104010000	23209.4	23240.7	25239.7	27025.2	28842.8	32616	33569	37532.2	51351.1	51911.9	36514	36309	37842.8	48308	53439.8	57375.3	62148.3	66232.5	82466.1	83708	73108.7	76758.7	79561.8	128704	124101	132238	126127	126093	168872	160465	186812	193266	203630	231106	285219	366296	400978	410135	451723	468216	513523	517412	552916	549802	639592	665379	674556	666367
彭埠镇	330104102000	36804	36822.5	39203.8	40544.2	42149.1	49123.6	51791.2	58870.6	64237.3	63667.1	32580.7	32522.5	33769.2	35926	40083.6	40807.4	43075.5	45858.1	50682	51316.4	44458.2	45529.4	46734.3	54456	52670	56059.2	52355.2	51877.8	56900.6	53762	62411.1	64431.8	67831.5	69773.1	85879.1	108815	118775	121833	119423	123298	134934	137497	146755	138383	136551	142372	141884	141035
笕桥镇	330104103000	33117.1	33149.1	35297.7	36578.9	37943.5	61003.6	62540.8	69632.2	79764.3	79297.1	54480	53773.7	55333.7	58764.9	63408.2	63073.3	65270.8	68240.7	74471.4	74831.9	68617.3	69403.3	69826.2	83103.8	81007.2	110068	105944	109343	137197	131501	141660	143555	152238	163732	181645	217176	229106	226255	207557	219935	239299	243577	252779	280923	269093	265471	257762	256245
丁桥镇	330104104000	15069.8	15081.7	16105.8	16785.1	17436.9	21385.6	22118	24933.5	29881.2	29891.8	19258	19372.8	20073.5	22938.4	25186.7	26149	27691.4	29195.4	33833.6	34158.5	30256.9	30978.2	31451.4	41562.5	39839	43766.5	41151.3	41533.6	49799.2	47855.6	55172.5	56697.8	59744.5	64973.1	77867.5	95555.9	103261	105519	105657	109310	119048	121970	129872	128544	126790	131455	130817	130404
九堡镇	330104105000	40357.6	40381.4	43117.2	44856.6	46761.5	54228.3	56770.9	64325	75203.3	74900.9	41801.8	41855.5	43465.9	49245.5	54761	56918.6	60554.8	64394.3	74270.3	75214.9	65404.5	67394.8	69273.3	94420.2	90983.2	96595.4	90643.6	90303.4	111292	105474	122305	126353	132949	140005	172242	219349	239548	245210	244603	252920	276772	280817	300162	286052	281665	293032	292532	290550
米市巷街道	330105001000	16809	16848.2	17897	18457.7	19136.7	22382.1	23747.1	27141.4	26809.7	26561.2	16938.9	16769.3	17580.3	17261.6	18961.2	17728.6	18437.3	19589.2	19814.7	20066.5	18115.5	18824.1	19012.8	19054.3	19233.8	21567.5	20157.9	19962.9	19602.1	18358.3	18987.5	19500.9	20739.4	21684.1	26485	31458.1	33898.2	35750.2	34472.4	35490.4	39118.7	41425.1	42467.4	41302.3	40735.8	42987.3	41296	40556
湖墅街道	330105002000	10137.2	10156	10786.2	11121.1	11524.5	17625.9	18282.6	20504.1	21649.4	21441.1	14750.4	14471.8	14964.2	14946	16109.6	15311.3	15692.4	16439.8	16836.3	16923.7	15742.4	15989.2	16023.4	16679.8	16683.4	24105.4	23278.4	24013.1	28944.3	27565.7	28363.5	28602.7	30465.3	32383.8	35084.1	41123.3	42907.8	42142.9	36710.9	39304.7	42902.2	44014	44534.2	52068.4	49230.3	47703.1	45239.8	44699.7
小河街道	330105003000	15076.4	15093.2	16025	16515.4	17101.1	35815.8	36405	40114.6	44947.6	44502.1	32486.6	31661.7	32401.6	32779.6	34832.6	33517.6	33976.5	35210.8	36406.5	36386.5	34618.6	34565.8	34431.3	36876.5	36638.1	61667.8	60491.7	63566.7	82877.9	79365.5	81525.1	81717.3	87082.5	93073.3	96635.6	112689	116071	110556	91633.8	100097	108726	109730	110251	140617	130589	121607	114586	113564
和睦街道	330105004000	3931.35	3932.57	4174.05	4299.78	4448.47	12048.5	12092.8	13174.6	15317.8	15163.4	11447.6	11116.7	11311.8	11524.6	12150.9	11772	11861.2	12217.7	12700.5	12652.9	12188.9	12056.6	11969.3	13021.3	12890.4	23364.7	23073.1	24434.3	32849.2	31520.8	32358.4	32362.4	34493.6	36941	37741.9	43923.3	45010.6	42337.3	34343.8	37850.2	41025.3	41103.9	41168.7	54492.9	50239.4	46003.7	43225.6	42897.7
拱宸桥街道	330105005000	11077.1	11080.5	11760.9	12115.2	12534.1	33948.1	34073	37121.1	43159.9	42724.7	32255.1	31322.8	31872.4	32472	34236.8	33169	33420.5	34424.9	35785.1	35651.3	34343.6	33971	33724.9	36689.1	36320.2	65832.9	65011.5	68846.8	92556.7	88813.7	91174.1	91185.1	97190.2	104086	106343	123759	126823	119291	96768.2	106648	115594	115816	115998	153541	141556	129621	121794	120870
大关街道	330105007000	7833.68	7842.04	8326.07	8580.64	8884.48	18918.5	19212.2	21152.7	23764.5	23528.7	17219.1	16777.3	17162	17371.4	18448.5	17761.1	17996.1	18641.3	19282.1	19266.9	18348	18307	18231.2	19548.9	19417.2	32872.3	32262.9	33924.4	44343.5	42471.4	43624.9	43719.4	46590.6	49804.3	51640.7	60209.3	61990.1	58983.6	48803.2	53348.8	57937.7	58438.6	58701.3	75095.3	69698	64815	61058.9	60521.2
上塘街道	330105008000	38904.8	38924.4	41317.7	42567.1	44048	112795	113494	123927	143039	141601	106214	103215	105140	106975	112957	109292	110248	113693	118064	117695	113109	112082	111342	120768	119636	213911	210990	223131	298375	286210	293847	293996	313347	335463	343693	400123	410396	386875	315040	346652	375875	377088	377898	496910	458711	421293	396052	392953
祥符街道	330105009000	56230.9	56268.3	59743.6	61582.3	63742	153927	155255	169921	194786	192873	143871	139954	142739	145231	153631	148642	150232	155147	161301	160916	154163	153134	152260	165339	163779	286813	282396	298175	396173	379993	390589	391060	416744	446444	459626	535537	550226	520587	428196	469775	509617	512184	514338	668595	618798	571516	538298	534010
康桥街道	330105010000	45679	45693.2	48499	49959.9	51687.5	139993	140508	153078	177980	176186	133012	129167	131434	133906	141184	136781	137818	141959	147569	147017	141624	140088	139073	151296	149775	271478	268091	283906	381680	366245	375978	376024	400787	429224	438530	510352	522986	491925	399047	439788	476680	477593	478346	633162	583741	534524	502245	498435
半山街道	330105011000	67961	67983.3	72175.1	74383.4	76966.7	203834	204700	223163	259607	257046	193485	188015	191378	195417	206214	200094	201849	208032	216864	216133	207742	205671	204303	223538	221056	395628	390336	412992	554128	531742	546950	547284	583205	624786	640365	746099	765516	721541	588918	647774	702209	704034	706514	927519	856596	787103	740873	735359
北山街道	330106002000	25416.6	25475.8	27061.7	27909.5	28936.3	33843.5	35907.6	41039.9	40538.5	40162.6	25612.9	25356.6	26582.9	26101	28670.9	26807	27878.7	29620.4	29961.4	30342.1	27392.2	28463.6	28749	28811.6	29083.1	32611.8	30480.4	30185.5	29639.9	27759.2	28710.7	29487	31359.6	32788.1	40047.5	47567.1	51256.8	54057.2	52125.1	53664.3	59150.6	62638.1	64214.1	62452.4	61595.9	65000.2	62442.9	61323.9
西溪街道	330106004000	29343	29411.4	31242.2	32221	33406.4	39071.7	41454.7	47379.9	46801	46367.1	29569.7	29273.7	30689.5	30133.1	33100.1	30948.3	32185.5	34196.2	34589.9	35029.4	31623.8	32860.7	33190.2	33262.5	33575.9	37649.8	35189.1	34848.7	34218.8	32047.5	33146	34042.2	36204.2	37853.3	46234.2	54915.4	59175.1	62408.2	60177.5	61954.5	68288.3	72314.6	74134.1	72100.3	71111.4	75041.6	72089.3	70797.4
翠苑街道	330106005000	37964	38052.5	40421.2	41687.5	43221.3	50551	53634.1	61300.1	60551.1	59989.7	38257.3	37874.4	39706.1	38986.2	42824.9	40040.9	41641.6	44243.1	44752.4	45321.1	40914.9	42515.2	42941.5	43035.1	43440.6	48711.3	45527.7	45087.2	44272.3	41463.1	42884.3	44043.8	46841	48974.7	59817.8	71049.6	76560.8	80743.7	77857.7	80156.8	88351.5	93560.6	95914.7	93283.4	92004	97088.9	93269.2	91597.8
古荡街道	330106007000	36821.7	36907	39208.6	40444.8	41938.7	49042.2	52023.5	59452	58891.5	58353.9	37214.5	36845.2	38624.4	38015.5	41764.6	39121.6	40708.4	43254.7	43894.5	44452.8	40108.8	41682.2	42117.2	42336.6	42688.9	47818.4	44716.8	44310	43615.3	40901	42452.2	43605.7	46371.9	48659.2	59414.2	70586.2	76081.2	80198.9	77747.6	80047.7	88200.4	93327.9	95836.3	93444.8	92193.9	97271.7	93601	91990.6
西湖街道	330106008000	297115	297782	316720	327343	339665	396422	420230	479928	480440	477335	308150	302939	318398	315568	348812	325293	340825	362983	366605	375845	339725	353954	352104	354175	367820	403292	375862	389519	374643	350959	384118	386296	408652	446182	534879	630341	696903	736624	727685	767546	849699	896780	929276	918365	923721	989041	932210	925875
留下街道	330106009000	18797.2	18819.7	20173.6	21141	22162.8	25540.5	26703	30219.6	36639.5	36680.7	23533.7	23337.6	24390.7	27655.2	30703.5	31500.7	33754.5	36021.6	41988.2	42723.8	37711.2	39400.8	40253.4	45352.3	44368.7	47424.3	45210.9	46474.8	49448.8	48396.8	56749.7	58176.9	61664.4	72083.7	86925.7	103673	113198	117920	130688	135448	148238	154008	164554	169946	169539	178791	177162	177025
转塘街道	330106010000	87949.8	87953.3	97054.6	106235	112095	123477	129222	145150	185602	196969	161851	135308	151523	164000	203828	165285	195307	216831	183997	238008	223139	241214	179610	156482	284917	227469	195266	382397	255593	228199	440595	358733	357854	547390	559162	604567	846726	920908	994421	1.22989e+06	1.40453e+06	1.46997e+06	1.58303e+06	1.65248e+06	1.82542e+06	2.09144e+06	1.77227e+06	1.84252e+06
蒋村街道	330106011000	5410.7	5413.88	5828.43	6154.47	6489.26	7427.99	7703.06	8670.96	11598.5	11644	7433.93	7418.07	7726.6	9256.05	10277.6	10927.8	11781.4	12574.7	15314.7	15517.9	13603.6	14218.7	14674	17039.6	16349	17417.2	16712.1	17022.3	18656.1	18444.4	21806.3	22498.9	23871.3	28158.5	34059.1	40745.5	44267.5	45972	51921.8	53532.7	58442.6	60558.2	65009.5	67572.8	67208.6	70601.2	70679.7	70636.6
灵隐街道	330106012000	53561	53685.9	57027.7	58814.3	60978.1	71319.2	75668.9	86484.4	85427.7	84635.7	53974.7	53434.5	56018.8	55003.2	60418.9	56491.1	58749.5	62419.8	63138.3	63940.6	57724.1	59982	60583.4	60715.5	61287.5	68723.6	64232.1	63610.7	62460.9	58497.7	60502.7	62138.6	66084.9	69095.2	84393.1	100239	108015	113916	109844	113088	124649	131999	135320	131608	129802	136976	131588	129229
文新街道	330106013000	9756.38	9776.52	10406.6	10772.3	11198.6	13053	13799.8	15735.4	16383.2	16273.7	10380.4	10292.7	10776.6	11043.6	12161.5	11735.9	12320.5	13106	13975.6	14155.6	12667	13185.5	13404.3	14079.6	13976.5	15418.9	14531.1	14521.2	14796.3	14126.6	15366.7	15810.7	16799.2	18450.5	22443.1	26737.8	28911.9	30293.8	31313.5	32259.7	35401.9	37120.8	38865.5	39002.9	38623.8	40669.4	39860.2	39484.7
三墩镇	330106109000	13565.8	13577.8	14570.7	15361.7	15991	18618.7	19070.2	21437.5	24259.9	24523.1	18941.2	19156.5	19929.8	22693.1	24875.4	26345.3	28323	29942	35615.7	35909	32492.6	33807.3	34247.1	45356.6	43463.5	46611.5	43625.2	45011.8	53146.4	52298.8	59238.4	60969.4	64424.3	74716.6	89848.3	108108	117127	121097	134733	139163	151674	156128	166780	172317	170357	177621	177157	176361
双浦镇	330106110000	61334.9	61354.5	67452.8	73536.4	77549.8	85873.6	89380.3	100333	125751	132829	110941	95809.8	105917	115315	140193	119968	139473	153486	139727	171249	159625	171724	136736	137123	209135	178829	158310	267634	204426	188100	320445	275199	278854	401287	425665	471347	621265	669003	725863	866624	981529	1.02564e+06	1.10372e+06	1.15136e+06	1.25024e+06	1.41371e+06	1.22935e+06	1.26984e+06
西兴街道	330108001000	26334.4	26347.1	28062	29061	30205.3	35165.9	36973.7	41991.3	46053.1	45730.1	24224.9	24252.4	25174.5	26939.2	30001.5	30858.8	32683.9	34764.6	38607.9	39064.3	34042.3	34924	35778	42005.8	40456.2	42948.4	40224.2	40104.1	44620.5	42575.2	49631.9	51214.6	53967.3	56484.1	69170.3	86377.4	94082.9	96688.8	96997.9	100086	109363	111883	119650	115059	113891	119007	118827	118402
长河街道	330108002000	69123.6	69265.8	73715.5	76330.8	79265.9	92397.7	97461.3	111085	113060	112480	73621.2	73233.8	76625.2	77841.2	85534.4	83156.9	87431.6	92838.4	98370	99549.1	89561.2	93169.1	94418.4	105552	104161	114298	107583	107674	114940	109918	120601	124085	131603	143881	174912	209117	225972	235973	241145	248489	272249	284635	298751	297570	294778	310061	304495	301911
浦沿街道	330108003000	11502.5	11522.2	12415.7	13198.7	13872	15839.9	16177.5	18164.6	20528.7	20938.4	17734.5	17880.8	18648.7	20949.4	22915.5	24707.6	26806.8	28434.3	33718.6	34087	30756	32366.7	33023	46562.3	44485.4	47402.8	45428.8	46421.4	56589.1	55817.2	65274.6	67284.2	71261.7	83781.6	101236	120993	131015	135785	148904	153605	167457	173473	185772	191160	190018	199428	199158	198852
城厢街道	330109001000	14942.3	14954.3	15955.1	16621.2	17253.2	20000.1	20778.1	23524.7	26577.1	26617.8	16970.9	17144.4	17807.2	19606.4	21620.1	22680.4	24203.4	25624.6	28989.1	29271.4	26051.9	26871.5	27290.9	33575.9	32074.8	33950.8	31976.7	32387.6	37585.4	36643.7	42777	44067.3	46528.4	51053.5	61776.9	74374.3	80498.6	83202.9	87484.7	90114.3	98120.7	101446	108598	108603	108138	113520	113506	113521
北干街道	330109002000	20042	20054.5	21379.7	22210.9	23070.2	26796.5	27994.3	31739	35408	35320.4	20680.4	20816	21612.1	23541.4	26070.6	27156.8	28896	30651.4	34445.2	34809.5	30706.4	31598.6	32208	38941.3	37304.7	39512.2	37131.7	37379.3	42721.1	41318.1	48249.4	49737.5	52472.4	56569.3	68752.5	83933	91066.9	93907.5	97049.3	100030	109052	112290	120194	118502	117752	123403	123356	123222
蜀山街道	330109003000	26723	26744.4	28537.6	29737.4	30852.3	35740.2	37095.7	41986.8	47340.6	47451.6	30752	31091	32292.4	35509.9	39102.7	41041.8	43793.2	46320.1	52353.3	52853.7	47136.7	48596.5	79715.3	124503	122213	126353	123554	116672	122790	118992	130780	132700	140958	153912	171957	188949	194557	195081	215671	226371	249977	256800	284431	283454	275462	249220	253869	253663
新塘街道	330109004000	20325.1	20343	21690	22606.8	23375.8	26970.7	27943.2	31606.1	35154.4	35289.8	23782.8	24092.5	25022.5	27366.3	30089.5	31620.9	33826.5	35800.2	40316.8	40642.2	36938	38146.6	38517.3	47048.7	45073.5	47800.7	44614.7	46134.3	51560.3	51048.2	58112.8	59734.8	63285.3	70913.7	85122.9	100760	108596	112515	120590	124246	135188	139867	149494	152877	152569	160349	160726	161238
靖江街道	330109005000	7846.25	7849.89	8328.15	8701.8	8577.95	8924.09	8995.71	9957.29	12107.8	12379	11262.1	11442.3	11926.4	13275.5	14237.7	14846.2	16099.5	17033.6	19703.8	20179.4	19120.8	20102	20811.5	25722.4	25882.8	28043.6	27624.8	30403.2	34164.1	36288.1	37554.9	37720.1	42064.5	49096.5	57874.2	67254.1	71429.6	74969.9	86249.3	89558.8	99591.9	99111.6	105147	112910	114045	120761	125630	130353
南阳街道	330109006000	11203.2	11209.9	11935.6	12502.8	12546.9	13394	13623.5	15155.4	18954.6	19251.9	15655	15821.7	16488.6	18793.3	20351.4	21301.6	23064.6	24476	28607.3	29243.3	27069.3	28444.9	29511.5	39734.5	39544.3	42666.3	41583.5	44501.5	53437	54723.8	58388.7	59196.1	64860.4	73239.8	87583.4	105451	113151	117692	129525	134473	149047	148716	158109	163810	164151	172881	178082	182765
义蓬街道	330109007000	9248.44	9254.38	9816.63	10226.3	10159	10934.7	11107.9	12380.6	15673.7	15920.8	13166.4	13403.7	13947.6	15891.2	17177.3	17825.8	19195.1	20316.8	24023	24436.7	23013.6	23915.2	24466.2	31776.8	31645.3	34132.4	32384.3	35044.9	41196.1	42123.3	43369.3	43940.6	48041.4	58359.8	69864.1	85849.7	92334	95303.5	112885	117438	129794	127873	135274	148310	145897	280878	297381	297982
河庄街道	330109008000	7272.86	7275.51	7748.61	8110.37	8172.14	8935.8	9103.12	10175.4	16303.3	16436.1	11880.8	12023.3	12513.9	17132.2	18879.3	19450.2	20774.5	22125.5	29335	29738.9	27049.6	27997.3	28776.3	46194.7	45661.9	49112.2	45190.7	46973.6	64765.4	62119.6	65037.6	66804.3	71215.8	90785.1	112178	151006	165537	167635	196276	205072	226215	219367	231932	240574	230134	243633	245101	240614
新湾街道	330109009000	3606.02	3609.98	3829.73	3963.58	4011.99	4633.71	4785.04	5403.04	6611.59	6652.04	4710.39	4826.05	5002.01	5535.48	6046.57	6247.04	6644.67	7017.32	8307.49	8322.46	7853.07	7967.7	7881.75	9603.19	9304.92	9928.84	8678.92	9204.45	10786.4	10413.6	10545.7	10866.6	11366.2	14508.3	17592.4	22758.5	24771.8	25012	31101.1	32337.9	35190.1	34626.6	36434.2	43250.7	41154.1	98416.9	103727	101919
临江街道	330109010000	9107.36	9893.22	11020.3	12204.8	12909.3	14319.2	16339.5	20272.7	26219.2	28135.8	129634	125241	134638	142125	148557	112771	112768	117695	127457	130828	117677	128796	126863	142556	156786	195517	189874	182930	197140	173918	164045	167392	183990	206136	267973	316664	338757	367145	383913	387362	435307	466908	455651	475777	466287	636580	605901	579015
前进街道	330109011000	1725.11	1727.01	1822.07	1876.84	1861.55	2117.07	2167.62	2443.28	3684.81	3704.88	2568.45	2628.71	2725.1	3343.98	3665.83	3736.36	3959.11	4198.04	5116.48	5147.79	4796.93	4836.48	4833.84	7950.5	7846.8	8401.51	7364.23	7647.61	10114.3	9448.29	9385.31	9696.85	10123	14271.3	17788.3	24991.8	27564.5	27507.2	35921.5	37541.1	41193	39432.3	41447.9	48192.2	44990.7	303507	329512	325317
楼塔镇	330109100000	3601.61	3603.52	3827.28	3984.72	4014.12	4492.48	4571.06	5132.37	5810.75	5935.86	5152.29	5258.54	5448.14	6023.12	6489.86	6731.66	7163.44	7494.85	8559.71	8608.39	8266.82	8416.06	8327.26	10101.7	9879.49	10507.3	9455.28	10428	11564.4	11838.9	11809	12016.7	12955.5	14266.8	16587.3	18557.3	19701.9	20451.6	21170.4	21706.3	23418.9	24317.4	25759.6	27189.5	27496.3	29079.2	29497.7	30110.3
河上镇	330109101000	8997.46	9002.21	9566.05	9950.89	10089.6	11469.9	11708.4	13189.9	15010.4	15238.7	12578.8	12882.8	13351.4	14515.7	15708.7	16344.6	17379.6	18168.1	20368	20447.4	19420.8	19804.9	19584.9	22571.9	21903.5	23227.3	21017.3	22755	24005.7	24186	25244.9	25782.4	27679.4	30692.4	36289.3	42111.9	45161.7	46818.3	49468.5	50832	55151.9	56929.4	60557.3	64439.8	64659.8	68051.4	68803.1	69725.7
戴村镇	330109102000	9027.1	9032.6	9635.05	10089.8	10311.2	11718.5	11917.6	13394.1	15135.4	15452.4	13577.1	13876.3	14393.3	15560.1	16840.6	17738.1	18971.1	19859	22213	22297.7	21169.7	21788.8	106819	203895	204248	207912	207975	188209	180627	174859	179100	178708	191517	208396	211371	201964	190433	180340	220393	238805	269700	274701	320710	322120	302423	206009	219642	219826
浦阳镇	330109103000	9814.29	9820.8	10505.6	10987.1	11229.6	12848.9	13025.4	14645.1	14736.4	15123.4	14102.4	14493.1	15037.8	16020.1	17059.2	17955.1	18932.4	19492.7	21165.3	21335	19391.9	19540.8	47995.2	81443.8	80502	81976.2	82136.5	75186.7	72083.7	70266.2	76699.7	76833.4	82279	91017.9	96173.1	95159.1	93055.2	91208	108909	115396	128461	132912	151470	154548	148571	119225	124016	124793
进化镇	330109104000	14405.3	14418.5	15336.9	15980.3	16203.7	18602.7	18833	21231.9	22650.3	23150	21732.4	22467.9	23303	25299.8	27174.7	28603.7	30380.2	31530.9	35194.1	35216.4	33526.6	34066.9	225542	442034	442927	449657	450847	404835	386019	372842	381134	379635	406352	442727	444260	417427	388105	363445	451088	491025	556110	565124	664680	662478	617397	395935	425898	425059
临浦镇	330109105000	13007.1	13017.2	13930.1	14615.2	14969.5	17053.8	17277.7	19405.4	20688.4	21204.7	19784.1	20297.5	21073.9	22628.3	24260.4	25713.5	27373.5	28411.8	31507.5	31697.5	29398.5	30019.4	399593	812827	816299	827449	834665	742416	708118	681638	697027	693421	742455	805559	801080	744505	684799	634745	795847	871003	990844	1.00447e+06	1.19112e+06	1.17935e+06	1.09193e+06	660586	717408	714644
义桥镇	330109106000	8910.88	8917.2	9548.65	10061.9	10374.4	11803.6	11979.8	13440.4	15073.9	15454.2	14063.1	14331.7	14878.1	16070.5	17413.9	18529.2	19910.1	20882.5	23404.3	23509.1	22179	23008.2	115755	221489	221763	225734	226289	204477	195999	189788	195548	195199	209196	228203	231742	221135	208731	198051	243356	263495	297468	303766	354560	356896	335640	231234	245891	246054
所前镇	330109107000	16019.5	16032.7	17115.5	17875.8	18418.2	21173.2	21759.7	24555.1	27054.1	27346.8	20824.5	21216.1	22028.9	24011.6	26119.3	27519.2	29349.4	30789.7	34732.6	34977.1	32012.2	32856.9	209369	410658	411356	417977	419769	376447	363197	350168	360727	359819	384876	418227	422948	403772	379114	357012	436690	474267	536594	545250	638836	633620	591717	389458	416688	415531
衙前镇	330109108000	7251.95	7258.62	7717.24	8025.23	8230.14	9466.12	9779.27	11062.1	12544.4	12598.5	8855.33	9018.65	9357.4	10543	11573.1	12097.7	12935.6	13676.3	16020.3	16080	15047	15458.2	15399.4	19453.9	18721.6	19857.2	17910	18955.3	21568.8	70616.1	72672	72942.3	134945	146985	150235	146864	139797	132692	127931	126858	130190	135467	135828	99910.6	58630.9	61102.2	61173.1	61082.7
闻堰镇	330109109000	18459.2	18479.6	19803.5	20819.6	21728.3	25013.9	25770.7	29060.5	33055	33377.5	24241.6	24485.2	25474.4	28448.5	31249.3	33355.9	35920.3	38061.7	44239.8	44694.4	40046.3	41732.6	42492.1	56531.7	53949	57248.8	54457.2	55458.8	66397	65212.5	76343.9	78677.5	83211.5	95139.8	115013	137891	149294	154518	166787	171953	187343	193866	207687	211396	210294	220716	220619	220466
宁围镇	330109110000	86210.4	86237.6	91828.4	94965.1	98791.7	115117	121438	137998	151273	149823	73577	73386.8	76128.3	81168.2	90865.7	93078	98370.3	104892	116281	117788	101443	103840	106971	125943	121675	129178	120722	119394	133010	125291	146173	151040	158915	161692	199681	256133	280226	286663	279870	289255	316821	321195	343618	321782	316936	329763	329269	327165
新街镇	330109111000	17884.9	17901.3	19154.2	20057.4	20906.6	24019.4	24944.7	28164	33819.2	33892.2	21524.1	21613.2	22471.7	25859.8	28636.4	30163.5	32383.1	34476	40088.5	40559.3	36116	37563.9	38500.4	55946.7	54043.6	57591	54040.1	54826.9	70169.5	67285.5	76372.9	78840.8	83206.5	89385.2	109392	138004	150418	154202	157870	163454	178954	181482	193841	189573	186800	194440	194460	193475
瓜沥镇	330109113000	39837.5	40096.1	42759.7	44716.1	45600.6	51423.8	53325.2	60585.5	73523.1	74532.7	85865.6	85490.6	90102.6	100698	108117	100631	105538	111154	129999	131724	121673	127612	127567	162369	163089	182005	169978	174694	205009	516116	525340	527727	936000	1.01901e+06	1.0603e+06	1.06019e+06	1.02254e+06	985054	959534	955352	995564	1.03335e+06	1.0332e+06	803194	532459	557175	548463	543294
益农镇	330109115000	10035	10150.7	10847.8	11356.2	11589.1	13415.9	13986.5	16017.3	19722.6	20128.1	29388.4	29195.6	30899.1	34302.4	36569.9	32651.2	33856.3	35507.1	40962.8	41380.1	38425.8	40339.6	39706.8	46000.1	46598.6	53284.5	49089.3	49721.9	54828.3	51540.5	51098.1	52401.2	55974.4	67306.3	83195.2	100286	107717	112758	129169	132525	145658	150172	153634	232545	220166	230603	230006	223899
党湾镇	330109120000	6567.12	6574.29	6978.98	7227.29	7331.31	8476.78	8760.72	9893	11796.5	11870.9	8443.75	8651.8	8967.38	9778.26	10673.9	11051.1	11762.9	12415.3	14630.2	14649.1	13850.2	14069.7	13900.9	16022.9	15466.7	16493.4	14424.7	15376.3	17498.9	17052.5	17354.4	17865.8	18709.9	23257.5	27977.8	35272.7	38222.6	38752.8	47386.1	49185	53383	53023.5	55815.1	66642.9	63832.4	64752.3	63957.7	62190.1
萧山经济技术开发区	330109401000	37562.6	37585.2	40183.2	41898.2	43794.4	50670	53070.2	60083.2	73141.5	72843.3	40145.9	40051.9	41624.9	48939.4	54640.3	56877.8	60684.3	64801.2	76769.8	77809.8	67586.3	69986.3	72343.8	107957	104649	111592	104368	104019	138414	129962	147670	152804	160672	173499	215164	283002	310572	316055	325025	337521	370530	369972	394487	380640	369877	396749	396897	390923
萧山商业城	330109403000	300.001	300.241	320.334	333.708	346.397	401.546	417.168	472.311	533.596	534.413	340.729	344.212	357.52	393.642	434.073	455.361	485.937	514.472	582.021	587.69	523.05	539.505	547.927	674.112	643.975	681.639	642.005	650.254	754.611	735.705	858.846	884.75	934.163	1025.01	1240.31	1493.23	1616.19	1670.49	1756.45	1809.25	1969.99	2036.75	2180.35	2180.44	2171.12	2279.16	2278.9	2279.2
围垦区	330109501000	19043.8	22587.1	26364.4	30948.5	33894.3	36339.9	44603.6	58648.3	80540.2	88972.7	560457	539628	581283	614061	640543	476635	474285	494719	533377	548794	490733	540719	532997	602378	668931	842223	823339	788158	851731	746427	702328	716355	789888	880821	1.152e+06	1.36064e+06	1.45562e+06	1.58307e+06	1.63567e+06	1.64768e+06	1.85704e+06	2.0603e+06	2.001e+06	2.0595e+06	2.01918e+06	2.5576e+06	2.39689e+06	2.29698e+06
萧山空港经济区	330109502000	2740.17	2741.4	2908.37	3039.53	2994.13	3106.18	3128.88	3461.31	4211.26	4307.55	3943.23	4005.58	4175.58	4650	4985.1	5198.97	5640.16	5967.71	6900.43	7070.45	6699.83	7048.71	7304.39	9039.96	9103.1	9865.8	9737.31	10721.8	12045.8	12810.6	13260.8	13314.7	14860.7	17330.3	20422.9	23704.4	25168.2	26429.8	30377.2	31543	35090.3	34922.2	37053.2	39719.8	40154.7	42548.9	44299.7	46007.9
红山农场	330109503000	4179.6	4183.77	4499.8	4744	5002.03	5727.1	5956.47	6709.59	8897.39	8907.04	5349.24	5318.61	5537.86	6781.11	7560.16	7994.2	8609.11	9211.49	11086.6	11261.6	9758	10217.8	10638	17739.3	17196.8	18365.2	17375.5	17299.8	24336.1	22881.8	26167.1	27085.8	28508.2	29826.5	36963.7	48307.1	52982.1	54027.9	53912.2	55949	61459.1	61711.1	65929.2	62586.9	61202.7	63347.5	63229.6	62558.2
临平街道	330110001000	11340.3	11348.6	12033.1	12411.1	12542.6	14647.3	14950	16940.7	18995.5	19171.2	15219	15797.2	16335.7	18553	19984.1	20478.1	21309.1	21921.4	25430.3	25419.6	24353.8	24075.6	23746.1	29026	27523.5	28812.1	27578.4	27159.3	31204.3	31899	34675.5	35389.3	37074.6	47630.1	56102.1	67437.7	73116	74800.6	87976.2	90888.4	98218.5	98448.3	104223	117289	113811	115193	114817	113587
南苑街道	330110002000	12299.5	12314.1	13247.1	13994.5	14666.9	16787.9	17252.8	19395	24403.3	24642.8	17828.1	17962.6	18679.8	22525.8	24770.9	26313.5	28263.6	29912.1	36172.1	36572.5	32726.6	33942.7	34752.3	51583.2	49552	52664.5	50248.4	50260.8	63888.1	61627.6	71258.2	73560.9	77475.8	88773.2	108437	136394	148882	152610	167748	173656	189881	192193	205287	206816	230903	239946	242418	240091
东湖街道	330110003000	4939.49	4945.64	5265.82	5496.01	5639.42	6531.72	6678.91	7548.77	8245	8341.99	6673.68	6841.78	7100.68	7712.87	8418.65	8888.39	9499.41	9988.64	11415.2	11449.1	10952.1	11228.2	11306.3	14642.2	14016.2	14929.7	14510.7	14502.2	16701.8	16883.3	18903.7	19432.5	20464.1	23932	28397.6	33896.3	36841.2	37979.4	41848.1	43309	47036.3	48092.3	51371.4	53935.3	53261.3	55024.6	55001.8	54963.1
星桥街道	330110004000	14369.5	14381	15339.4	15960.9	16495.3	19138	19794.2	22398.9	26581.1	26654.9	17660.1	17942.6	18611.8	21432.7	23505.6	24452.3	25883.6	27192.4	31720	31984	28656.2	29182.3	29490.8	38766.8	37028	39053	36689.5	36703.1	43177	41977.6	48417.9	49817.8	52386.5	58882.4	71222.1	87377.5	94821.8	97420.6	101935	105107	114306	116693	124460	124835	123145	127811	127588	126995
五常街道	330110005000	9172.74	9178.22	9880.01	10433	10994.2	12584.2	13041.4	14678.8	19505.8	19589.3	12618.2	12600.9	13124.3	15692.6	17414.7	18519.9	19966.6	21301.8	25926.2	26264.3	23056.8	24095.3	24846.1	29053.9	27871.8	29687	28447.2	28995.1	31907	31540.1	37212.2	38390.5	40722.7	48003.8	58054.2	69475.2	75473.9	78366.5	88471	91221.1	99578.5	103147	110709	115027	114378	120115	120233	120138
乔司街道	330110006000	26214.1	26235.3	28024.7	29222.3	30362.2	35172.2	36491.7	41280.3	49617.5	49685.4	31488.8	31802.4	33017.4	38168.5	42066.4	43937.3	46717.9	49344.5	57640.5	58246.8	51289.3	52643.1	53531.2	71612.6	68514.5	72384.4	67714	67982.9	80397.7	77277.3	90336.2	93112.2	97992.6	106759	129989	160265	173957	178906	181681	187235	203977	209271	223642	217072	215206	225025	224732	224082
运河街道	330110007000	12854.3	12862.2	13678.4	14182.3	14462.3	16823.3	17223.5	19496.4	21827.6	22042.2	17154.6	17676.1	18311.2	20330.2	22044.7	22893.1	24108.9	25090.2	28670.9	28717.1	27377.2	27545.4	27460.8	33183.6	31615.7	33397.1	32188.7	32008.6	35657.5	36225.6	40240.9	41228.6	43382.4	52956	62698.4	75029.8	81466.6	83679.3	95770.2	99008.8	107301	108683	115642	126277	144791	149319	151459	150524
崇贤街道	330110008000	60596.3	60619	64362.4	66356	68485	168097	169001	184698	213124	211299	159807	155928	158890	162798	171988	167601	169459	174573	182498	181942	174880	173070	171868	187584	184743	320343	316588	333286	442532	426055	440580	441125	469876	507234	523269	609051	626745	593901	498124	544847	590324	592726	597840	774858	719033	666413	630622	626452
仁和街道	330110009000	30323.8	30338.6	32271.6	33392.9	34171.9	50933.9	51808	57807.3	64162.1	64331.2	49326	49673.4	51106.8	54619.7	58421.5	59007.6	60907.6	62801.3	68412.8	68480.4	64505.6	64129.2	63591	69732.7	66723.9	85781.6	83925.1	85351.8	100679	99437.3	109486	110625	117417	134692	149780	174266	184336	183736	187341	196648	212663	216451	226473	259152	249976	248335	243737	243303
良渚街道	330110010000	79820.9	79853.6	84978.1	88037.7	91088	205737	207059	226705	262863	261120	198352	194102	198204	206076	218718	215608	219986	227617	244026	243713	231674	231476	230489	262072	256924	413585	403936	426331	560306	539934	562560	565208	601640	654195	689540	807465	837158	804397	710613	768330	833724	841416	858899	1.0617e+06	996727	946372	905567	899662
闲林街道	330110011000	20393.9	20404.6	21808.1	22796.2	23811.3	27542.2	28788.8	32615.3	38915.3	38932	22930.1	22850.2	23722.4	26582.7	29658.4	30852.6	33047.7	35285.2	41188.6	41804.3	37190.6	38620.9	39322.7	44419.8	43500.7	46063.6	42948.3	44949.8	48554.2	47526	54077.6	55466.5	58655.7	70562.7	85235.9	105147	115461	119087	132906	138411	152663	156151	166821	173301	172098	179793	179142	178578
仓前街道	330110012000	13474.1	13481.7	14375.5	14989.1	15574.8	18060.5	18839.1	21362.5	24807.2	24818.1	14979.2	15060.1	15591.7	17395.3	19286.5	20089.8	21406.1	22786	26855.9	27035.6	24472.6	25260.7	25674.2	30635.3	29621	31593.4	28810.9	30081.7	34513.3	33802.4	36324.5	37484.5	39567.2	47310.2	57304.9	71168.9	77444.7	79373.9	88542.9	91752.9	100775	102461	109056	113139	111179	114834	114827	113727
余杭街道	330110013000	26716.1	26728.9	28498.2	29696.3	30911.7	35857	37522.1	42571.4	50284.7	50226	28883.8	28934.1	29935.9	33515.1	37274.9	38668.4	41159	43908.1	52169.1	52579.7	47223.1	48760.9	49808	59046.5	57319.7	61250.4	56066.6	58066.8	66934.4	64910.9	69938.5	72248.3	76310.5	94452.2	115379	147265	160972	164257	190262	197647	217811	218961	232873	244691	238316	244250	243823	240081
中泰街道	330110014000	19971.7	19981.8	21322.3	22244.2	23195.6	26863.1	28102.9	31858.3	38530.5	38479.3	22048.8	22062.3	22832.8	25957.2	28900.4	30016.8	31992	34141.8	41157.4	41538.2	36990.4	38254.6	39217	46898.4	45542.6	48643.9	44944	46031	53117.3	51169.6	56314.2	58199.1	61497.1	77372.1	94994.2	122784	134493	137132	162314	168731	186094	186141	198046	208947	202742	207344	206838	203214
塘栖镇	330110102000	30120.1	30140.1	32024.4	33110.1	33647	39246.6	40168.2	45493.1	48913.1	49415.6	38808.9	40091.1	41480	45678.4	49192.4	50604.8	52747.3	54329.3	60640.1	60723.9	57777.7	57277.1	56804	64709.9	61104.4	63974.1	63124.6	61101.5	65702	67785.9	77558.8	79103.7	83224.8	104543	123009	144719	156902	161412	188283	194050	209590	212524	226056	250381	245009	249795	249358	248391
径山镇	330110109000	9599.06	9593.66	10320.8	10887	11389.3	13008.7	13461.6	15149.1	16429.9	16631.4	12008.8	12019.7	12535.3	13490.2	14818.9	15817	17088.3	18165.5	20284.3	20455.3	18882.1	19866.9	20242	23499.6	22711.7	24460.2	22916.6	24865.8	27341.5	27955.2	29915.9	30757.9	33054.1	37732.6	44838.3	50547.5	54761.3	57509.5	63839.9	65656.8	71322.2	75815	81823.1	89356.1	90062.9	95472.9	95838.6	96852.2
瓶窑镇	330110110000	6900.27	6905.82	7376.4	7750.12	7948.44	9122.51	9268.82	10442.3	12046.6	12311.9	10869.4	11092.7	11536.4	13042.8	14198.8	15058.5	16149.8	17021.7	20266.8	20282.6	19552.1	20271	20159	24308.7	23496.3	25196.4	22616.4	25065.4	29042.1	29492.5	30039.8	30868.8	33045.5	39723.5	47254.8	55033	59247.2	61283.1	69003.4	71350.3	77465.4	79902.3	85213.4	90809.3	90209.4	94451.7	94773.8	95005.6
鸬鸟镇	330110111000	1723.74	1714.46	1861.83	1986.52	2090.55	2355.22	2416.65	2700.19	3044.84	3105.39	2525.15	2539.1	2666.68	2960.01	3234.16	3465.47	3767.6	3989.19	4500.85	4534.43	4194.33	4496.65	4580.8	5147.52	4984.42	5410.32	5121.39	5679.65	6154.22	6497.32	6837.39	6950.23	7581.43	8716.93	10185.6	11011.2	12062.6	13048.1	14708.4	15117.6	16479.1	17910.9	19520.5	20874.9	21501.5	23048.3	23360	24068.7
百丈镇	330110112000	1204.94	1202.27	1302.92	1388.84	1450.5	1626.58	1650.03	1839.35	2104.23	2173.8	2057.82	2081.53	2169.41	2430.11	2637.75	2833.89	3071.89	3241.61	3670.65	3681.29	3609.73	3829.05	3856.19	4166.27	4063.32	4410.21	4100.75	4696.51	4895.58	5208.84	5265.82	5380.9	5943.3	6704.65	7828.51	8342.63	8920.75	9519.69	10545.6	10879	11896.9	12774.4	13840.8	14839.4	15334	16572.9	16939.9	17536.2
黄湖镇	330110113000	1623.74	1621.52	1798.14	1981.38	2159.64	2371.98	2409.23	2654.47	2943.93	3057.64	2840.8	2799.7	2942.46	3303.94	3603.19	4042.5	4477.77	4771.04	5344.82	5453.66	4837.53	5303.73	5593.31	6580.55	6301.32	6820.82	7095.29	7490.92	8021.42	8434.34	10356.4	10624.5	11608.9	13523.4	16184.9	17743.4	19201.1	20543.8	23286.2	23900.9	26239.6	28354.5	30942.2	32804.5	33751.5	36437.9	36968.9	37980.4
富春街道	330111001000	27344.1	28133.9	30321.3	32184.8	33403.4	38351.3	41046.7	48348.6	62140.2	64196.2	134337	131580	141107	151992	160646	134377	137179	143044	159425	162119	149172	159485	157252	189976	199285	235033	221993	220836	242764	222433	217686	223079	241186	272042	343076	415190	447232	473411	507737	518275	573968	599600	604395	622817	608949	638295	602175	576483
春江街道	330111002000	17645	18118.7	19561.1	20783.6	21697.1	24868.5	26643.8	31267.1	39484.4	40666.2	80960.5	79170.1	84910.9	91346.2	96621.1	80950.9	82733.5	86356.2	95967	97709.8	89204	95508.9	94500.1	113244	118718	140058	133178	131783	143886	131654	130787	134044	144869	162650	205351	247732	266874	282960	302679	308631	341881	358512	361840	371577	364133	382476	360727	345739
鹿山街道	330111004000	11800.6	12069.5	13007	13808.2	14366.6	16463.3	17463.6	20364.3	25527.5	26335	49227.6	48304.4	51670.6	55611.3	58939	50406.8	51767.2	54077.6	60229.6	61186.2	56420.6	60227.3	59564.7	71244.8	74130.9	86719.4	82026.8	82086.4	89549	82868.9	82418.7	84501	91395.3	102882	128917	154539	166429	176092	189467	193533	213931	224129	227567	234712	230570	242315	230231	222064
东洲街道	330111005000	22961.6	23366.7	25377.4	27226.8	28527.6	32300.8	34092.7	39355.3	49393.9	51358.7	84354.3	81349.6	87426.5	94129.3	101564	86794.8	90863.3	95721.8	103416	108181	99452.6	106505	102089	118294	130055	145590	137491	148266	151503	139880	154696	153124	163758	195293	237056	280270	313858	333607	363780	384454	427633	447816	461724	483788	487331	522315	485157	476713
银湖街道	330111006000	21048.9	21269.1	23104.1	24778.1	25880.3	29142.8	30533.3	34886.9	43679.4	45473.8	60063.8	57057.7	61494.8	67010.3	73991.1	64350.3	68880.9	73179.2	77511.6	83248.6	77253.5	82498.1	76437.4	83850.4	97670.6	103432	95840.3	114281	108244	101124	120418	115191	122065	151727	177031	204928	238808	254895	274961	300553	336204	351653	367254	385310	398469	436030	399468	400474
万市镇	330111100000	3333.67	3337.61	3576.18	3773.77	3891.2	4430.46	4513.76	5065.61	6428.81	6581.74	5758.81	5836.03	6052.43	7096.79	7755.27	8166.54	8755.26	9235.47	10832.8	10828.1	10664.9	11104.1	11059.7	12073.2	11819.4	12785	11386.8	12971.2	12522.2	12971	12832.7	13179.7	14419.1	17047.6	20120.4	22617.4	24164.8	25147.4	28348.4	29370.6	31993	33298.5	35643.7	38895.3	39237	41612.7	42142.1	42883.4
洞桥镇	330111101000	4667.29	4671.7	4952.7	5138.58	5213.43	5993.35	6157.74	6959.98	8894.18	8964.73	6713.65	6856.09	7093.58	7932.16	8711.63	8959.86	9514.33	10019.3	11502.8	11470.2	11372.4	11737.1	11619.8	12450.1	12308	13300.1	11419.6	13225.9	12778.3	13194.3	11986.4	12243	13476.3	15740.2	18567.9	21805	23264.2	24026.2	27344.1	28568.5	31360.3	31446.3	33339.8	37354.2	37178.3	38859.3	39667.1	40335.9
渌渚镇	330111103000	74262.5	78043.2	84601	89693.6	90629.3	92799.9	96458.5	102491	111211	117684	229557	227156	252264	272320	294826	373039	405222	436837	461932	468169	471663	502984	551089	589746	645002	699564	684311	703446	744720	712834	695186	761856	804935	935901	1.13422e+06	1.26971e+06	1.3661e+06	1.50322e+06	1.57965e+06	1.68803e+06	1.80155e+06	1.96012e+06	1.95986e+06	2.00498e+06	2.06922e+06	2.00596e+06	2.04659e+06	1.97576e+06
永昌镇	330111105000	893.249	894.229	943.504	977.396	973.612	1101.84	1115.02	1255.06	1497.43	1531.17	1456.93	1506.63	1558.86	1819.94	1976.68	2035.96	2167.28	2265.92	2782.44	2765.77	2864.26	2978.86	2925.05	3302.27	3293.64	3576.85	3051.83	3683.37	3739.39	3987.22	3360.83	3406.21	3845.9	5131.53	5998.27	6961.81	7373.21	7643.23	9891.27	10366.9	11433.6	11311.8	11957.6	13726.9	13620.9	14184	14553.7	14831
里山镇	330111108000	2548.87	2552.07	2760.31	2954.19	3112.37	3521.6	3574.63	3990.05	4572.74	4713.72	4292.06	4318.68	4493.17	4830.19	5277.33	5733.07	6232.42	6605.95	7504.68	7575.68	6988.9	7396.12	7536.86	8538.93	8204.49	8800.4	8624.5	9007.41	9296.22	9431.24	11415.6	11770.9	12717	15434.6	18558.7	21501.7	23324.5	24388.9	29136.6	30067.7	32871.7	34331	37005	41796.1	41650.7	43887.4	44011.3	44119.1
常绿镇	330111109000	1693.52	1694.55	1789.7	1858.99	1821.89	1933.24	1947.83	2167.32	2441.82	2508.46	2442.44	2493.67	2584.85	2775.58	2964.47	3057.89	3290.07	3453.61	3823.65	3868.85	3878.45	3982.67	3975.37	4163.03	4223.88	4556.09	4172.02	4916.67	4927.99	5370.82	4782.81	4774.98	5366.27	5829.26	6548.91	6764.31	6961.25	7376.66	7722.3	7915.25	8677.54	8899.15	9346.65	10059.2	10592.8	11509.5	12216.9	13089.9
场口镇	330111110000	4459.89	4462.89	4800.3	5093.24	5323.38	6041.03	6169.25	6908.61	7965.58	8171.72	7038.17	7087.41	7360.72	7929.7	8662.55	9256.91	10014.4	10596.4	11774.3	11853.4	11157.3	11742.4	11860.9	13175.1	12730.3	13673.1	13059.6	13913.5	13904.4	14216.7	16299.8	16748.9	18184.8	20530.4	24355.5	27171.3	29270.4	30808.2	34571.1	35595.6	38766	41277.7	44631.1	47274.1	48036.6	51280.4	51578.8	52436.6
常安镇	330111111000	3045.69	3047.09	3263.86	3446.65	3569.58	4016.15	4096.78	4583.68	5243.25	5376.66	4634.52	4677.67	4852.28	5204.03	5672.16	6009.97	6496.91	6864.97	7595.94	7657.47	7227.86	7588.39	7653.03	8232.66	8015.57	8601.06	8220.69	8819.01	8436.07	8731.3	9892.05	10110.7	11078.2	12499.6	14677.2	16116.8	17274.5	18274.6	20456.8	21046.7	22956.2	24460.8	26433.5	28357	29018.6	31068.7	31442	32230.6
龙门镇	330111112000	1903.12	1904.49	2035.02	2129.11	2213.05	2525.66	2624.78	2958.89	3346.17	3371.28	2235.04	2235.52	2319.34	2480.98	2736.33	2870.43	3086.37	3283.56	3604.95	3646.16	3344.27	3496.06	3572.76	3716.68	3627.02	3896.8	3736.58	3944.02	3797.05	3869.31	4385.82	4500.17	4905.06	5235.92	6214.72	6968.25	7477.67	7860.29	8337.07	8576.91	9375.21	9959.78	10763.3	11274.7	11550.7	12407.8	12580.5	12907.4
新登镇	330111115000	9415.28	9425.58	9952.44	10285.8	10359.1	12009.1	12276.9	13906.7	16473.7	16683.4	13992.2	14423	14893.5	16331.8	17821.8	18346.1	19453.1	20355.5	23760.9	23532.8	23926.2	24425.4	23640.5	25427.1	24918.1	26676.6	21967.4	25727.6	27096.2	27590.1	23501	24102.4	26009.9	29670.8	34646.8	40665.3	43310.4	44348.2	49405.2	51459.6	55755.9	56081.9	59030.3	63839.9	63089.7	65353.7	65866.8	66133.5
胥口镇	330111116000	1484.37	1485.88	1566.93	1621.54	1617.57	1840.96	1869	2107.42	2390.65	2448.7	2260.33	2321.24	2394.58	2666.09	2894.68	2962.82	3143	3289.79	3657.68	3629.76	3754.12	3832.82	3714.39	4403.21	4382.65	4722.94	3921.37	4625.19	5759.83	5785.45	4964.41	5087.5	5519.2	7378.14	8749.86	10900.4	11751.9	11876.7	13611	14210.4	15470.7	15223.4	15998.9	17457.4	16903.5	17223.1	17270.2	17102.8
大源镇	330111117000	8528.99	8596.96	9211.99	9688.13	10040.3	11429.3	11934.2	13604.3	15809.3	16078.4	18434.2	18237	19295.5	20678	22208.2	20623.4	21613.1	22745	25033.3	25395.2	23367.1	24707.6	24789.5	27923.2	28344.5	32120.2	30577.3	31287.3	32462	31183.1	32632.3	33439.4	36254.8	40054.8	49187	57577.1	61917.5	65371.1	70075.2	71736.5	79048.9	83047.5	86229.5	89794.3	89547	94879.4	92664.9	91725.6
灵桥镇	330111118000	3922.54	3951.79	4254.83	4523.64	4706.24	5327.54	5472.7	6195.48	7211.27	7433.41	9274.64	9232.96	9738.38	10435.8	11210.5	10821.6	11457	12055.4	13487.9	13648.3	12677.4	13429	13475.6	15473.2	15462.4	17285.9	16556.1	17086.6	17916.4	17493.4	19084.4	19597.7	21230.4	24858.4	30297.1	35452.9	38268.8	40226.2	45827.1	47103.2	51734.9	54019.7	56820.5	62073.9	61612.4	64902.1	63993.4	63460.7
新桐乡	330111200000	17147	17929	19431.3	20625.4	20926.7	21660	22445.8	23981.7	26234.2	27705.7	50699.8	50217.5	55531	59938.8	64917.1	81372.9	88384	95193.2	100948	102273	102731	109515	119518	128448	139642	151438	148018	152460	161306	154930	152313	166324	176047	204434	247458	276873	297902	327003	345034	368007	393169	427252	429035	439803	453445	442196	450741	436589
上官乡	330111201000	1550.18	1551.26	1653.35	1727.08	1772.45	1992.64	2058.31	2314.49	2614.7	2643.8	1910.9	1921.68	1993.41	2133.95	2333.81	2438.14	2622.34	2780.51	3056.28	3091.75	2902.48	3019.76	3067.44	3193.6	3149.52	3387.66	3209.44	3492.87	3398.89	3535.37	3742.35	3812.81	4188.22	4488.23	5253.61	5775.19	6137.21	6463.74	6831.17	7021.44	7682.02	8094.21	8692.3	9154.58	9437.48	10165.7	10421.1	10806.3
环山乡	330111204000	6302.81	6307.09	6767.25	7101.88	7466.55	8568.8	8957.37	10106.7	11481.6	11510.7	6930.07	6872.65	7144.72	7694.8	8546.22	9051.79	9761.9	10428.8	11397.1	11564.2	10236	10762.8	11153.1	11680.9	11267.8	12075.4	11902.8	12150.8	11754.7	11760	14473.7	14933.2	16080.3	17030.1	20577.7	23570	25514.3	26814.4	28342.8	29094.1	31849.4	34044.2	36983.4	38188.7	38951.7	41828.6	42137.9	42890.5
湖源乡	330111205000	3385.74	3387.95	3580.78	3723.37	3684.5	3988.15	4028.63	4493.65	4952.47	5095.63	4883.63	4982.17	5155.08	5507.63	5915.79	6088.52	6534.74	6859.63	7398.47	7461.25	7501.84	7739.65	7702.03	8028.05	8129.15	8790.88	7994.84	9371.22	9223.38	9998.5	8969.15	8984.11	10164.9	11003.9	12373.5	12818.6	13255.8	14050.4	14974.2	15435.7	16919	17441.2	18427.7	20241.9	21233.5	22996.7	24212.2	25800.1
春建乡	330111206000	1724.36	1726.62	1818.65	1877.93	1875.42	2175.71	2206.82	2500.71	2992.97	3052.6	2723.03	2812.87	2909.92	3168.87	3454.33	3572.84	3786.91	3974.93	4564.52	4526.1	4626.48	4748.07	4621.4	5390.36	5330.29	5760.69	4871.6	5630.64	6148.34	6231.05	5543.79	5695.94	6206.41	7145.66	8426.36	10134.4	10898.5	11125.1	12336.5	12904.8	14081.1	13984.8	14741.4	16208.4	15892.1	16469	16685.4	16720.4
渔山乡	330111207000	3988.44	3991.35	4280.84	4529.54	4694.26	5325.88	5407.75	6057.13	6973.87	7161.18	6484.77	6576.69	6827.73	7355.45	8013.08	8558.24	9244.42	9750.79	10950.5	10999.6	10444.7	10932	10954.5	12100.6	11696	12522.3	11756.2	12671.2	12549.8	12874.7	14383.8	14775.7	16003.9	18501.4	21875.6	24525.5	26415.5	27756.9	31948	32901.3	35815.8	37811.6	40722	45486	45841.4	48616.5	48915.7	49466
玲珑街道	330112002000	10959.9	10967.2	11737.9	12287.1	12809	14733.8	15332.4	17309.7	26035.9	26007	15546	15574.4	16154	20052.3	22337.6	23135.3	24660.1	26265.3	32395.7	32639.6	29527.7	30440.2	30955.4	36554.3	35576	38027.3	34578.4	35879.6	39374.2	37795.8	40947.3	42335.7	44790.1	54621.9	67158.1	86914.8	95130.2	96893	111617	116027	127187	126828	135012	137681	133417	136834	136190	133864
锦南街道	330112005000	3998.95	4004.17	4254.72	4437.39	4536.59	5236.21	5347.06	6039.83	7560.19	7645.4	6137.03	6287.69	6513.04	7294.18	7988.48	8366.88	8946.55	9419.33	10807.6	10803.9	10324.4	10620.3	10502.3	11921.4	11516.2	12250.3	10861.5	11778.7	12067.5	12007.2	12418.3	12789.3	13592.5	15943.8	19064.5	22813.7	24586.2	25309.5	28016.4	28968.1	31490.3	32268.6	34366.1	35639.5	35349.4	36886.2	36923.1	36893.7
锦城街道	330112006000	8690.73	8698.7	9274.92	9703.8	10015.2	11556.1	11857.5	13386.8	18266.6	18413.4	13703.9	13973.4	14497.9	17447.4	19196	20115.6	21522.2	22741.8	27184.3	27249.8	25481.5	26290.7	26230.9	32311.1	31153.3	33139.2	29932.4	31485	35758.2	34857	37663.9	38825.4	41050.5	48648.8	58914.8	73273.1	79616.7	81656.3	91134.7	94465.5	103054	104329	111076	113465	111449	115419	115168	114239
锦北街道	330112007000	13033.3	13049.1	13866.7	14472	14828.6	17164.4	17505.3	19785.2	25126.7	25433.9	20741.9	21307.1	22102.9	25509.3	27924.1	29382.1	31469.5	33151.6	38324.6	38343.6	36325.9	37465.4	37098	44236.9	42492.3	45118.9	40693.9	43161.9	46777.3	46175.2	49952.2	51420.3	54465.2	63672.1	76406.1	92144.2	99560.3	102645	113162	117030	127314	130442	139024	143537	142318	148492	148487	148232
青山湖街道	330112008000	22618.6	22623.9	24092.5	25050.9	25878.4	29933.8	31128.8	35247.9	43016.8	43019.4	27177.2	27489	28519.3	32638.5	36135.3	37461.2	39939.4	42356.6	50394.9	50632	46620.4	47997.5	48302.8	55439.3	53859.2	57494.1	51652.1	54485.2	59446.3	57833.8	60933.4	62815.5	66518.3	81416.2	98998.7	125354	136853	139954	165541	171888	187901	188410	200448	220955	214297	219542	218534	214987
高虹镇	330112102000	5958.69	5947.94	6326.26	6557.61	6718.14	7769.28	8067.21	9138.67	10529.2	10535.7	7062.68	7208.81	7492.04	8218.74	9041.77	9302.46	9893.3	10423.9	11863.7	11829.3	11359.6	11690.9	11523.4	11759.1	11482.7	12316	10467.9	11888.5	11588.3	11788.3	10830.6	11027.9	11803.4	12934.1	15108	17631.1	19291.7	20281.9	21445.5	22175.5	24050.7	25077.1	26854.5	29125	29198.1	30478.1	30688.2	31084.4
太湖源镇	330112103000	5992.61	5990.68	6493.5	6942.09	7319.1	8216.02	8403.55	9374.87	12057.1	12281.1	9995.65	10034.4	10456	12328.4	13505.6	14467	15685.1	16594.9	19588.4	19735.7	18427.1	19462.7	19782	22883.3	22159.4	23814.2	22502.3	24343.4	26100.9	26533.6	29389	30180.3	32636.9	37556.8	45088.2	52483.4	56861.1	59627.9	66443.1	68590.2	75208.7	78601.5	84781.8	88705.7	89624.1	95118.8	96185.5	97771.5
於潜镇	330112104000	8470.26	8471.32	9214.39	9898.22	10479.7	11785.3	11944	13265.5	15535	16051	15201.5	15326	15940.4	17649.7	19228.4	20937.4	22846.6	24141.4	27318	27611.9	25631.1	27228.8	27700.3	30635.5	29320.5	31455	30869	32772	31855.9	33037.1	39841.4	40958.7	44495.4	50790.8	60437.7	65835.8	70617.3	75026.1	83974.9	86012.3	93921.8	101502	110254	120811	123931	133379	134714	137804
太阳镇	330112106000	6515.44	6516.52	7049.96	7516.19	7868.53	8887.75	9012.41	10032	11426.2	11786	11186.5	11319.2	11738.5	12704.8	13830.4	14884.7	16157.7	17012.4	18968.8	19077	18253.7	19233.6	19313.3	20629.2	19872.3	21336.7	20150.7	22070.7	21212	22053.9	24799.6	25505.3	27768.5	31531.9	37250.1	40171.4	42922.9	45484.6	50112.4	51321.2	55869.2	60520.7	65634.6	71351.4	73373.2	79038.5	79849.4	81816.7
潜川镇	330112107000	2774.82	2767.83	3008	3224.76	3390.78	3796.66	3853.61	4276.51	4881.82	5066.35	4827.31	4857.87	5058.04	5833.91	6357.91	6799.03	7375.63	7791.54	8849.29	8906.24	8521.91	9052.99	9139.69	10241.2	9985.15	10838.7	10156.4	11322.1	11319.3	11861.5	12618.1	12910.1	14214.9	16536.1	19410.6	21062.5	22736	24188.4	27210.8	28011.1	30545.3	32833.8	35621.8	38801.6	39781.2	42640	43147.3	44301.6
昌化镇	330112108000	4622.19	4618.34	5058.16	5486.73	5878.32	6532.08	6628.81	7322.94	8133.35	8465.41	8052.55	8014.39	8347.24	9114.27	9937.91	10881.2	11940.7	12654.1	14080.4	14282.2	13152.3	14171.2	14606.6	15897.3	15329.7	16561.9	16728.8	17745.4	17428.6	18202.6	22345.7	22945.6	25202.7	28388.2	33697.5	36236	39066.2	41828.6	46361.6	47489.8	51980.7	56826.6	62138.3	66554.2	68865.3	74611.3	75514.5	77747.8
河桥镇	330112109000	5117.8	5117.74	5597.74	6052.88	6457.5	7220.46	7328.09	8114.78	9193.26	9508.71	9021.98	9031.58	9393.51	10273.6	11194.5	12251	13408.1	14157.3	15750.7	15910	14878.3	15873.4	16182.1	17633.1	16912.2	18171.1	17786.8	19204.9	18791.2	19531.6	23205.2	23902.7	25989.1	29508.4	35127.5	37949.3	40762.7	43407.8	47988.2	49049.3	53534.7	58468.4	63740.5	68466.9	70658.8	76418.8	77228.9	79220.4
湍口镇	330112111000	1328.6	1328.41	1405.2	1455.15	1458.18	1684.92	1709.92	1923.17	2273.12	2349.66	2246.81	2308.93	2377.9	2561.43	2792.34	2841.97	3003.13	3145.21	3420.65	3385.62	3623.52	3772.82	3663.75	3722.92	3742.11	4128.39	3456.96	4247.66	4008.58	4365.12	3505.37	3545.39	4140.65	4647.07	5186.78	5200.8	5361.69	5666.32	6085.91	6434.92	7034.14	7270.67	7719.78	8830.37	9242.13	10011.2	10445.3	11105.4
清凉峰镇	330112112000	8235.6	8232.06	9122.53	10045.8	10943.4	12050.5	12225.8	13457.8	14991.3	15675.3	15025.2	14794.4	15488.8	17047.3	18578.9	20811.3	23011.7	24548.9	26808.4	27395.5	24175	26298.4	27677.4	30507.2	29069.1	31427.5	33575.8	34224.5	33638.4	34992.9	47183.6	48561.6	52876.6	58977.5	70725.9	76048.3	82331.2	88238.9	98335	100423	109811	120914	132557	141780	146373	158913	160213	164219
岛石镇	330112113000	2407.85	2397.28	2539.35	2619.74	2619.08	3059.16	3097.14	3498.4	4051.68	4146.26	3956.52	4140.35	4297.91	4747.67	5151.36	5325.35	5662.22	5918.54	6718.8	6656.85	6728.73	6918.19	6627.85	6808.77	6594.74	7104.91	5881.41	6884.91	6504.17	6882.8	5971.47	6032.34	6554.09	7489.69	8381.85	8628.84	9281	9951.93	10920.7	11250	11992.3	12944.8	13828.8	14725.5	15162.1	16098	16195.2	16691.5
板桥镇	330112115000	7087.9	7096.66	7543.24	7872.75	8011.92	9184.42	9358.65	10547.7	12380.1	12565.1	10645.2	10892.8	11265.4	12201.6	13321.5	13896.7	14845.1	15583.8	17928.1	17872.6	17551.2	18030.3	17723.3	19562.4	19077.7	20378.6	17562.5	19886.5	20059.8	20283.7	19211.1	19760	21200.5	25037.6	29659.2	34954.2	37493.5	38546.8	43145.6	44659.3	48515.1	49595.9	52705.7	55518.3	55129.7	57508.1	57790.4	57974.3
天目山镇	330112116000	4262.46	4263.18	4649.33	5018.78	5323.7	5917.02	5998.15	6645.43	7786.32	8066.43	7695.19	7704.78	8009.13	9202.93	10035.6	10925.4	11935.2	12647.2	14342.9	14525.5	15781.7	16853.5	17319.9	19081.7	18981.1	20400.2	20297.6	21299.6	21966.5	22075.9	25365.1	26109.4	28391.6	32693.5	37366.2	41128.1	44413.9	47488.1	52763.9	56808.8	61922.3	66040.1	71256.7	77422.4	74984.7	80097.8	81044.8	83781.2
龙岗镇	330112117000	4829.61	4813.26	5294.89	5761.97	6188.35	6862.44	6961.46	7688.82	8587.69	8926	8514.02	8499.78	8903.65	9776.53	10639.8	11732.6	12910.1	13702.9	15234.3	15483.6	13924.8	15070.2	15593.9	17169.7	16420.9	17742.6	18191.8	19053.1	18698	19617.6	24799.2	25379.9	27691.5	31087.5	36912.5	39570.5	43052.1	46508.9	51967.1	53127.3	58111.9	63929.5	70077.3	74456.4	77101.7	83533.3	84411.5	86890.4
旧县街道	330122002000	2581.37	2583.07	2761.72	2910.81	2997.58	3426.52	3473.37	3902	4620.58	4739.31	4428.66	4522	4691.82	5245.36	5702.08	6054.5	6516.85	6848.18	7662.72	7660.28	7397.41	7676.8	7584.65	8905.04	8563.1	9127.68	8213.68	9024.01	9600.86	9776.36	10210.5	10488.6	11217.7	12873.4	15153.6	17045.4	18289.9	19098.1	21110.9	21723.7	23475	24801.4	26577.8	28386.5	28637.7	30292.9	30349.1	30634.4
桐君街道	330122003000	52343.6	54909.7	59440.3	62948.6	63547.3	65415.3	67868.5	72308.2	78197.2	82689.8	159064	157641	174805	188385	203928	257202	279321	300971	317654	321857	324131	345488	377918	403701	440872	478054	467510	480604	507040	485733	474744	519962	549442	639788	774930	866588	932190	1.02561e+06	1.0792e+06	1.15289e+06	1.23043e+06	1.33873e+06	1.33927e+06	1.37205e+06	1.41582e+06	1.3738e+06	1.40136e+06	1.35355e+06
城南街道	330122004000	42667.8	44737.7	48608.9	51738.5	52610.5	53963	55978.9	59537	65263	69079.4	130392	128921	142872	154987	167818	211480	229946	247805	262586	266276	266699	284645	311560	335723	365236	395953	388555	399182	422555	405613	401555	438615	463968	538950	652726	729621	784996	862360	908742	968900	1.03514e+06	1.12647e+06	1.13135e+06	1.16144e+06	1.19834e+06	1.16921e+06	1.19192e+06	1.15476e+06
凤川街道	330122005000	48129.5	50680.6	55083.6	58593.8	59376.7	60287.4	62685.9	66320.6	71711.6	76170.5	152540	150639	167543	181086	196019	249046	270828	292176	308487	312988	314469	335998	369277	395599	433020	469865	462192	473979	501542	480394	472783	517823	547743	636692	771824	862862	928455	1.02218e+06	1.07521e+06	1.14847e+06	1.22657e+06	1.33545e+06	1.33713e+06	1.36982e+06	1.41464e+06	1.37444e+06	1.40276e+06	1.35646e+06
富春江镇	330122101000	5633.01	5639.52	6100.96	6539.23	6859.99	7626.77	7732.48	8600.35	10422.4	10781.3	10146.7	10186.2	10595.2	12183.8	13240.2	14274.3	15512.5	16407.5	18653.1	18828.9	17685	18640.5	18902	22718.6	21932.2	23514.9	22488.5	24228.4	25953.7	26737.2	29983.2	30760.7	33306.8	37673.3	44513.1	49148.9	52601.1	55356.9	61259.9	62945.6	68444.2	72909.1	78581.6	84479.1	86113.5	92127.4	92978.8	94806.6
横村镇	330122102000	8991.52	9002.15	9441.78	9702.84	9638.66	11290.7	11419.2	12985.3	14217.1	14494.8	13750.9	14353.9	14839.5	15430.2	16730	17306.8	18350.2	19166.9	20432.5	20190.8	20622.7	20933.1	19980.9	19936.7	19288.7	20526.1	16902.1	19523.3	18171.6	18794.5	16389.9	16725.6	17922.3	21413.9	24440.6	27023.2	28526.1	29333.5	33085.6	34321	36641	37583.6	39425.5	42745.4	42454	44092.7	44058.7	44138.8
分水镇	330122109000	8165.48	8162.08	8654.86	8966.4	8998.98	10409	10549.1	11882.3	12932	13242.7	12615.4	13100.8	13533.1	15433.9	16763	17362.2	18465.2	19282.2	22057.6	21839.9	22684.1	23272.7	22399.6	23431.3	22954.4	24747.8	20230.6	24514.7	20950	22152.8	19219.5	19589.3	21502.4	24893.1	28268.9	29485.8	30815.2	32264.4	35885.4	37084.8	39815.2	41878.3	44294.6	49560.5	50723.4	54007.4	54867.4	56502.4
瑶琳镇	330122110000	7572.5	7576.93	8000.91	8250.31	8317.74	9618.81	9896.04	11216.5	12378.2	12507.2	9758.87	10028.9	10361.9	11174.8	12200.1	12505	13247	13903.7	15265.7	15154.5	15357.8	15635.1	15155.8	15683.7	15458	16598.8	13646.4	16129.6	15491.2	15959.2	13355.1	13644.8	14810.7	17649.4	20327	23097.6	24482.5	25049.7	28014.2	29093.2	31309.2	31747.1	33326.9	35332.9	35153.3	36565.6	36883.4	37242.9
百江镇	330122112000	1910.24	1909.87	2017.62	2086.38	2082.05	2366.81	2397.62	2689.22	3017.91	3109.03	2968.81	3051.53	3134.47	3488.15	3783.75	3847.78	4081.4	4254.11	4695.57	4652.65	4898.77	4992.13	4783.29	4969.2	4977.53	5367.2	4292.58	5280.19	5153.29	5384	4039.66	4114.87	4600.27	5301.04	5861.56	6101.43	6322.81	6493.79	6849.74	7078.36	7505.98	7847.35	8209.89	9123.1	9372.18	9890.2	10049.7	10411.2
江南镇	330122113000	89746	94463.6	102591	109001	110363	112392	116894	123839	134160	142277	282636	279287	310562	335382	363088	460989	501116	540526	570611	578729	581916	621365	682407	730896	800036	867931	852162	874132	924626	884868	868293	951565	1.00574e+06	1.1702e+06	1.41873e+06	1.58735e+06	1.70829e+06	1.88065e+06	1.97821e+06	2.1135e+06	2.25636e+06	2.45644e+06	2.45785e+06	2.516e+06	2.59742e+06	2.52032e+06	2.57151e+06	2.48397e+06
莪山畲族乡	330122201000	1196.16	1195.36	1263.53	1309.15	1311.68	1510.74	1533.49	1732.69	2001.22	2042.19	1867.79	1927.17	1993.76	2158.08	2343.36	2411.53	2560.11	2675.11	2925.18	2896.46	2944.7	3005.54	2895.43	3272.62	3215.12	3451.33	2836.52	3314.87	3649.68	3704.86	3103.36	3172.58	3412.03	3915.66	4537.03	5322.95	5748.49	5905.36	6579.63	6838.19	7363.34	7483.62	7901.95	8161.87	8055.86	8306.35	8303.07	8307.33
钟山乡	330122202000	2129.24	2117.68	2258.05	2357.18	2382	2687.95	2730.51	3058.98	3880.84	3956.18	3473.14	3562.4	3698.07	4152.42	4512.82	4625.91	4937.3	5158.43	5915.56	5885.27	5805.91	5981.23	5812.74	6519.71	6439.8	6924.25	5779.96	6691.3	7500.98	7585.84	6570.97	6661.68	7173.76	8368.92	9696.96	11602.8	12831.1	13429.9	15097.2	15626.7	16913.3	17436.4	18630.7	18721.8	18626.4	19204.9	19194.8	19336.7
新合乡	330122204000	1545.11	1546.11	1632.1	1694.59	1664	1778.58	1793.22	1997.36	2149.65	2211.93	2152.61	2196.91	2275.63	2394.33	2561.13	2633.14	2830.68	2973	3261.15	3298.71	3330.67	3434.64	3433.75	3476.9	3548.76	3846.55	3549.22	4186.12	4140.77	4540.2	4037.08	4023.58	4579.09	4865.33	5452.4	5591.04	5744.85	6117.21	6425.68	6616.93	7297.02	7457.73	7853.69	8585.5	9079.53	9898.22	10553.9	11370.7
合村乡	330122210000	741.502	741.374	782.66	809.021	807.615	931.291	944.465	1062.86	1200.73	1245.37	1195.71	1230.39	1270.19	1348.35	1470.99	1494.77	1579.85	1661.18	1784.39	1772.76	1908.75	2018.74	1991.46	1984.84	2018.24	2259.24	1984.89	2426.24	2371.06	2644.39	2187.1	2198.51	2630.15	2836.21	3177.49	3144.65	3231.08	3466.83	3643.45	3890.5	4337.2	4437.73	4746.74	5506.76	5835.64	6402.76	6801.51	7348.58
千岛湖镇	330127100000	19624.7	19798.3	21316.4	22561.1	23305	25971.3	26503	29453.6	36174.4	37196.2	38483	38714.4	41099	47249.5	51565.1	58299.7	63004.6	67179.1	75751.1	76501.1	73745.8	77490.2	81403.4	89439.6	90580.8	97651.7	97443.3	98059.1	98523.3	98628	108749	114366	121655	144349	172635	196822	213457	227087	247739	258996	280052	296924	311277	327808	332065	338767	341440	339642
文昌镇	330127101000	1844.86	1844.82	1954.74	2031.68	2047.32	2332.75	2370.3	2657.86	3454.54	3556.98	3119.11	3173.86	3265.79	3807.07	4165.02	4236.15	4487.36	4724.06	5520.25	5501.66	5574.67	5722.91	5604.13	6101.5	6104.58	6629.64	5588.59	6492.76	6631.01	6790.83	5754.96	5893.39	6557.67	7581.66	8730.51	9913.71	10562.3	10812.7	12061.4	12569.2	13572.3	13837.4	14632.3	15887.7	15863.9	16561.9	16658	16884
石林镇	330127102000	236148	249591	271302	288330	291247	293781	306084	322598	346436	368804	774541	764590	852641	920387	996091	1.27288e+06	1.38395e+06	1.49393e+06	1.57495e+06	1.59789e+06	1.61e+06	1.72022e+06	1.89442e+06	2.02993e+06	2.22952e+06	2.4197e+06	2.37807e+06	2.43688e+06	2.58465e+06	2.46981e+06	2.4138e+06	2.64972e+06	2.79904e+06	3.25628e+06	3.95039e+06	4.42095e+06	4.75798e+06	5.2434e+06	5.50161e+06	5.88386e+06	6.2787e+06	6.83887e+06	6.829e+06	6.97948e+06	7.20884e+06	6.97546e+06	7.12071e+06	6.86778e+06
临岐镇	330127103000	2334.83	2334.32	2471.59	2557.13	2558.67	2953.28	2994.45	3369.93	3792.19	3889.5	3714.23	3846.04	3966.48	4460.21	4851.53	4979.03	5280.9	5506.4	6271.35	6195.62	6631.59	6866.21	6629.93	6799.23	6773.93	7393.26	6007.27	7568.51	7560.8	8158.68	6183.21	6285.14	7164.55	7991.09	8993.28	9211.32	9498.51	9992.47	10813.3	11320.5	12336.1	12772	13510.1	15091.4	15765.4	17010.4	17758.4	18799.3
威坪镇	330127104000	6793.68	6791.77	7185.84	7419.44	7424.15	8636.99	8759.14	9876.95	11243.8	11484.9	10730.7	11135.6	11470.7	12188.2	13264.4	13618.3	14426.6	15029.1	16603.8	16386.2	17265.7	17665.7	16893.3	16853.4	16601.2	17923.3	14238.1	17587.1	16398.5	17298.2	13219.7	13507.8	14987.2	16747	18805.8	19564.4	20281.1	21023.6	21969.7	22851.4	24469.8	25528.9	26835.3	28125.9	28995.5	30905.3	31662.2	32948.6
姜家镇	330127106000	3646.89	3612.34	3850.01	4043.24	4114.27	4681.29	4725.56	5359.16	5911.07	6094.98	5661.61	5759.24	5951.96	6448.53	7002.87	7353.58	7857.08	8251.6	8958.36	8900.35	8903.85	9323.84	9292.51	9755.35	9662.86	10401.9	9314.12	10617.6	10129.6	10671.1	10293.8	10461.1	11501.9	12957.2	15079.7	15920.7	17012.2	18045	19874	20574.1	22371.2	23864.8	25579.7	27868.5	28694.2	30720.5	31147.6	32058.2
梓桐镇	330127107000	1631.67	1631.66	1731.93	1804.78	1829.92	2106.04	2139	2400.78	2767.48	2875.95	2723.01	2775.03	2858.22	3180.22	3468.62	3558.28	3777.1	3972.68	4461.89	4434.33	4600.88	4766.26	4649.97	4805.03	4795.27	5246.95	4476.21	5275.89	5178.47	5454.77	4678.56	4783.42	5424.21	6200.44	6998.96	7234.62	7595.71	7898.93	8640.96	9007.13	9668.43	10242.6	10917.3	11468.3	11794.6	12637.4	12806.7	13261.1
汾口镇	330127108000	6965.64	6897.17	7306.18	7574.78	7591.85	8825.75	8900.19	10097.4	10970.7	11263.7	10717.9	11185.4	11620.5	12743.4	13870.3	14278.2	15153.1	15847.8	17654.2	17404.7	18757	19204.3	18534.2	19262.4	19036.8	20335.9	16927.2	19728.9	18621.6	19179.5	16394.9	16731.5	18032.1	20608.9	22727.3	23741.8	25269.6	26678.7	28504.8	30494.7	32377.6	34553.7	36542.4	39284.1	38418.6	40443.7	40624	41634.7
中洲镇	330127109000	2686.92	2678.9	2877.74	3039.74	3136.54	3592.11	3632.16	4064.08	4610.84	4769.61	5709.2	5738.37	5486.4	6768.17	7397.86	8075.82	8850.44	9374.57	10491.5	10676.8	60157.7	63465	65339.9	65036.3	74602.5	77750.2	79701.7	73426.9	87740.7	71710.7	74594.8	78575.6	80187.8	98814.5	82189.6	91920.4	104423	117968	122338	182387	190221	200160	207448	222747	129415	125114	119140	133622
大墅镇	330127110000	2220.81	2200.85	2340.55	2434.96	2471.99	2841.24	2897.02	3265.11	3774.7	3874.57	3328.09	3422.36	3562.2	3968.57	4343.98	4416.11	4693.35	4931.7	5541.94	5496.46	5557.66	5786.76	5656.87	5789.38	5769.33	6285.78	5358.55	6310.53	5949.76	6312.99	5579	5618.58	6339.27	7040.68	7912.82	8361.71	9052.63	9727.61	10602.3	11064.3	12016.7	12791.9	13799.4	14810	15309	16305.6	16648	17331.2
枫树岭镇	330127111000	1765.28	1746.15	1856.21	1935.67	1957.39	2230.88	2260.47	2535.42	2693.9	2816.43	2673.22	2743.94	2858.03	3109.17	3396.6	3408.82	3616.35	3810.21	4282.68	4251.68	4373.63	4627.01	4546.21	4563.11	4645.11	5159.55	4518.3	5348.12	5223.25	5687.38	4909.45	4889.33	5753.01	6418.3	7068.17	7158.33	7784.43	8525.66	9480.05	9993.6	10931.4	11668.2	12677.2	13455	14119.2	15179.2	15644.2	16588
里商乡	330127200000	3460.26	3440.3	3664.4	3857.33	3857.37	4205.61	4230.47	4797.04	5559.52	5804.64	7588.83	7575.06	7903.95	8971.15	9708.28	11200	12058.9	12838.1	14004.5	14043.6	31675	33524.6	35218.4	37108.1	41417.3	43883.8	45011.6	42891.4	49005.9	44258.3	44517.1	46776.6	48611.1	58201.2	56337.9	61850.8	69138.3	76949.9	79847.9	102867	108580	115094	118860	126731	96370.4	94723	93861.6	99130.8
金峰乡	330127201000	1365.3	1365.75	1469.06	1559.14	1622.86	1843	1870.44	2088.47	2230.11	2329.17	2208.34	2224.78	2310.26	2478.54	2702.98	2888.78	3122.8	3322.95	3631.5	3672.09	4543.86	4633.19	5196.02	5623.05	5558.09	6340.82	9219.86	7367.9	6587.15	8370.32	10203.1	10389.7	11103.3	12767.1	13731.7	14089	15940.3	16823.2	16174.5	16933.6	18212.1	19445.3	21547.6	24089.6	24854.1	25249.4	25722.8	27350.2
富文乡	330127202000	1019.08	1019.27	1087.56	1140.62	1162.09	1305.23	1327.25	1483.59	1880.55	1927.71	1556.36	1565.81	1619.3	1909.33	2098.51	2165.05	2311.73	2458.2	2882.24	2909.7	2744.82	2841.64	2879.67	3153.33	3137.51	3404.96	3141.5	3372.61	3420.5	3427.18	3544.04	3635.14	3987.23	4675.84	5587.03	6731.15	7296.96	7490.33	8505.84	8839.44	9660.69	9786.3	10437.5	11001.1	10857.3	11315.7	11349.1	11380.3
左口乡	330127203000	3187.56	3186.64	3374.4	3491.93	3516.35	4084.78	4147.98	4675.89	5043.54	5172.38	4799.43	4971.32	5131.08	5544.06	6036.41	6238.13	6631.9	6945.72	7843.09	7788.16	8056.32	8287.16	8068.97	8213.5	8061.26	8739.37	7666.05	8733.32	7950.66	8510.76	7629.58	7782.7	8622.29	9990.36	11295.6	11888.2	12564.1	13134.8	14050.9	14612.9	15768.3	16532.1	17634.8	19350.3	19840.5	21036	21417.5	22194.7
屏门乡	330127205000	1393.45	1393.41	1500.5	1591.75	1650.49	1873.05	1900.65	2120.38	2438.69	2530.73	2424.29	2452.98	2544	2831.8	3088.2	3269.73	3520.85	3714.87	4214.28	4219.59	4238.3	4493.54	4504.29	4765.78	4701.65	5156.51	4721.65	5483.57	5363.79	5747.72	5654.89	5783.01	6516.61	7287.6	8473.77	8852.39	9365.3	9961.14	10874.4	11278.9	12358.1	13219.6	14302.2	15742.3	16367.4	17776.4	18255.3	19052.6
瑶山乡	330127206000	1362.87	1362.68	1454.44	1524.24	1551.9	1783.98	1808.81	2030.16	2431.57	2519.58	2419.34	2468.86	2555.77	2823.56	3075.6	3210.39	3425.44	3609.69	4075.02	4058.61	4166.79	4348.69	4286.49	4467.65	4418.06	4846.4	4236.12	5005.16	4872.83	5198.27	4686.53	4793.58	5386.88	6090.99	6988.45	7214.25	7595.58	7984.55	8524.03	8860.07	9596.9	10222.7	10960.8	12002.5	12407.4	13412.9	13708.1	14252.7
王阜乡	330127208000	1182.27	1182.22	1261.84	1324.09	1352.65	1551.86	1573.3	1763.71	1995.51	2076.25	2001.77	2041.16	2115.88	2344.22	2557.57	2673.36	2858.55	3021.06	3360.32	3361.13	3424.5	3631.55	3630.86	3754.33	3731.96	4130.38	3792.17	4404.11	4213.69	4585.92	4428.89	4503.81	5172.56	5673.95	6528.53	6674.58	7010.21	7485.58	8091.41	8469.39	9322.31	9866.72	10652.9	11771.4	12298.1	13421	13895.4	14643.9
宋村乡	330127210000	1002.79	1002.64	1055.82	1089.91	1090.26	1274.84	1293.63	1458.85	1673.66	1751.43	1684.97	1722.02	1769.58	1994.92	2179.36	2195.18	2305.5	2428.34	2685.7	2654.92	2869.32	2952.01	2862.62	2868.93	2902.88	3219.69	2736.96	3207.12	3132.05	3348.28	2631.58	2683.39	3104.04	3502.41	3827.81	3805.58	3987.33	4102.3	4291.69	4547.33	4819.04	5059.12	5356.78	5978.04	6132.31	6505.26	6575.27	6852.15
鸠坑乡	330127211000	1836.73	1836.37	1942.64	2009.18	2014.41	2336.28	2371.03	2669.18	3123.97	3211.7	3021.68	3115.03	3202.79	3491.74	3803.53	3877.2	4098.24	4276.36	4824.32	4759.43	5054.65	5170.65	4943.74	5009.7	4979.27	5399.73	4275.17	5282.88	5061.89	5312.67	3952.69	4043.37	4535.38	5179.25	5760.92	5955.63	6181.54	6354.94	6824.71	7115.56	7558.68	7910.2	8303.89	8193.99	8417.13	8938.83	9071.96	9404.6
浪川乡	330127212000	1619.77	1549.89	1623.22	1708.18	1669.68	1866.57	1809.17	2193.6	2371.65	2438.13	2392.9	2404.87	2441	2642.38	2807.03	3042.61	3191.85	3312.61	3603.46	3470.94	3575.2	3812.93	3965.96	4385.1	4496.84	4649.87	4217.86	4698.46	4320.61	4574.42	4238.41	4179	4321.47	4876.71	5958.05	6102.68	6577.85	7114.16	7773.03	8122.4	8964.73	9378.86	9707.13	10550.2	11015.8	11700.2	11868.4	12167.5
界首乡	330127214000	2231.43	2228.36	2408.72	2580.79	2711.73	3062.08	3109.7	3462.56	3850.09	4092.29	3913.55	3876.8	4039.66	4490.06	4912.17	5228.79	5640.41	6062.49	6600.38	6695.47	7115.09	7489.02	8088.23	8640.71	8607.06	9762.26	12040.6	10926.3	10434.7	12104.6	14317.9	14611.6	16106.9	18040.9	20080.6	20548.5	22776.7	24157.5	24873	25944.8	28008.3	30294.5	33307.6	36477.4	37634.9	39631.9	40160.9	42049.3
安阳乡	330127216000	876.778	868.021	921.805	960.508	973.239	1112.86	1128.27	1265.4	1406.08	1467.36	1380.07	1411.03	1462.28	1572	1719.13	1722.28	1825.22	1916.24	2127.34	2105.25	2267.97	2379.26	2321.15	2398.54	2461.46	2707.8	2289.3	2740.69	2743.27	2900.39	2331.48	2344.95	2729.07	3096.04	3342.17	3424.71	3727.37	4032.09	4453.96	4770.07	5153.99	5516.06	5956.46	6216.55	6334.75	6746.88	6889.41	7270.16
新安江街道	330182001000	69257.5	73698.8	80683.8	86759	88686.4	91277.7	97259.7	107404	121529	130284	369012	360845	396441	423567	450679	468843	496006	528232	561848	571775	561578	603673	641862	691534	759248	858305	840345	847322	896178	839427	811822	872661	931947	1.06684e+06	1.31248e+06	1.48084e+06	1.58974e+06	1.74681e+06	1.81055e+06	1.90765e+06	2.06106e+06	2.24505e+06	2.22702e+06	2.27684e+06	2.32027e+06	2.30714e+06	2.28237e+06	2.19004e+06
洋溪街道	330182002000	3235.27	3246.43	3599.05	3970.55	4330.93	4751.94	4835.67	5340.05	6067.95	6348.62	7001.16	6865.73	7191.08	7862.71	8512.76	9120.66	9998.97	10629.4	11679.1	11950.6	12662.5	13660.9	14250.9	15730.1	15666.6	16949.4	17836.9	17650.5	18381.2	17900.4	22819.7	23598.4	25370.5	28829.8	33316.9	36568.7	39643.3	42544.9	46915	50252.4	54617.6	59401.4	64017.7	69103.3	66619	71374.2	71144.4	72797.5
更楼街道	330182003000	38705.4	41192.6	45120.2	48568.9	49713.1	51360.6	54851.8	60922.9	69303.6	74316.7	214891	210010	230388	245973	261383	266816	281476	299325	318701	324417	320390	344532	364750	392825	431414	489512	479146	482014	510115	476269	460130	493327	527346	602882	740777	836486	898023	986556	1.0211e+06	1.07679e+06	1.16469e+06	1.26824e+06	1.25753e+06	1.28627e+06	1.30364e+06	1.30021e+06	1.28129e+06	1.22973e+06
莲花镇	330182101000	2411.17	2414.04	2662.87	2918.81	3159.2	3472.31	3520.7	3877.31	4331.64	4520.68	4332.79	4273.42	4458.47	4844.9	5274.67	5890.35	6505.82	6928.85	7600.45	7764.48	6887.97	7427.61	7779.28	8754.41	8347.05	8969.14	9464.05	9642.39	9637.07	9919.33	13216.1	13630.2	14769.9	16549.1	19886.9	21659.1	23347.4	24813.6	27728.3	28297.2	30900.7	33759.6	36864.9	39980.5	41027.8	44337.5	44610.2	45499.6
乾潭镇	330182102000	10492.2	10487.7	11408.5	12302	13003.9	14437.2	14620.2	16249	18812.1	19450.6	18460.5	18471.7	19232.5	20145.2	21880.3	23951.9	26199.5	27738.4	30770.6	31149.8	28659	30509.1	31275.4	34244.1	32866.4	35220.9	35179.5	37228.8	36240.6	37698.9	46045.2	47261.1	51220.9	58042	69088.7	74937.4	80659.1	85919	96782.3	99002.3	108006	117220	127470	136690	140446	151421	152846	156371
梅城镇	330182104000	7125.63	7081.84	7575.22	7981.06	8216.44	9371.7	9533.84	10826.7	14869.7	15074.2	11748.3	11864.5	12253.8	14219.3	15574.4	16513.5	17690.6	18715.6	21425.6	21468	23582.7	24614.6	25013.9	26695.2	26743	28391.1	26718.9	27869.7	27739.7	26995.7	29026.5	29889.5	31601	41661.2	47754.2	56003.2	61016.9	63911.7	79097.1	85750	93050.1	95463.2	101291	113084	105107	108459	107842	108134
杨村桥镇	330182105000	5066.99	5065.51	5526.65	5963.24	6334	7073.27	7166.85	7945.58	9194.88	9538.95	9102.98	9127.89	9510.19	10525.1	11456.9	12530.3	13701.2	14528.3	16366.4	16590.4	15163.4	16106.9	16473.6	18371.3	17554.7	18835.6	18778.1	19626.8	19068.5	19654	24566.8	25264.9	27296.6	35771.9	42972.1	48997.7	53092.8	55741.4	72400.7	74508.2	81341.1	85201.3	91863.2	102834	102451	107749	107654	107788
下涯镇	330182106000	5543.67	5546.3	6077.64	6601.37	7066.75	7835.82	7942.59	8780.58	9992.56	10391.7	10099.8	10043.5	10394.6	11455.9	12478.6	13778.4	15141	16081	17758.6	18073.9	23440.5	24965.7	25801	27822.2	28330	30080.4	30886.7	30604.3	32552.8	30864.8	37277.6	38653.2	41151.9	49275.6	54009.7	60025.2	65511.1	70317.8	80783.6	90829.7	97907.4	104449	111992	122408	110428	116129	115631	118920
大洋镇	330182107000	7321.32	7306.6	7748.72	8008.95	8136.65	9437.76	9754.73	11066.2	16880.8	16915.1	11401.4	11549.2	11712	14725.7	16348.9	16708.4	17724.5	18800.9	22278.7	22324.2	47969.9	49918.6	50804.1	50416.4	55413.4	58309.1	56342.7	54808.7	62069.7	53338.8	52087.2	54572.1	56369.2	68898.9	63177	73948.6	82606.1	89856.3	92654.8	126107	132935	137086	142263	152294	101013	98933.7	95873.8	103020
三都镇	330182108000	2465.84	2422.02	2536.65	2634.21	2578.98	2923.89	2903.14	3402.97	4072.51	4144.18	3826.35	3918.26	4027.1	4378.22	4699.34	4986.87	5266.83	5508.07	6042.86	5935.92	6053.49	6322.31	6376.22	6766.11	6777.08	7181.72	6375.67	7338.75	6563.49	7073.25	6424.51	6408.78	6877.64	7721.27	9135.12	9491.6	9989.39	10642.5	11487	12012	13239.7	13550.5	14109.7	15759.3	16282.7	17411	17987.2	18675.3
寿昌镇	330182109000	243846	257240	279510	296974	300303	304311	316961	334974	359864	382495	786126	776229	864720	933310	1.01015e+06	1.286e+06	1.39784e+06	1.50853e+06	1.59061e+06	1.61368e+06	1.62419e+06	1.73508e+06	1.90882e+06	2.04483e+06	2.24339e+06	2.43515e+06	2.39279e+06	2.45226e+06	2.59885e+06	2.48441e+06	2.43144e+06	2.66731e+06	2.81841e+06	3.27728e+06	3.97532e+06	4.44767e+06	4.78655e+06	5.27315e+06	5.53374e+06	5.91581e+06	6.31387e+06	6.87729e+06	6.87148e+06	7.0257e+06	7.25565e+06	7.02836e+06	7.17232e+06	6.92071e+06
航头镇	330182110000	52796.9	55234.8	59884.2	63511.7	64431.4	66473.7	69096	73743.7	80556.2	84997.5	155406	153695	170399	184189	199610	251185	272828	294172	311012	315321	316357	337417	369543	396345	432512	469217	459666	472171	499008	478240	469553	513645	543415	629971	763093	853832	918998	1.01023e+06	1.06041e+06	1.13219e+06	1.20894e+06	1.31559e+06	1.31837e+06	1.3485e+06	1.39166e+06	1.3531e+06	1.37992e+06	1.33437e+06
大慈岩镇	330182111000	5056.07	5037.43	5357.91	5585.65	5729.49	6632.46	6813.61	7700.29	9107.39	9332.88	7243.71	7336.42	7608.4	8425.66	9277.12	9525.77	10111.8	10740.9	12305.2	12293.2	11994.6	12364.9	12288.5	13353.4	13187	14309.7	12724.3	13963.1	14086.7	14291.3	13986.7	14385.1	15784.3	18403.8	21502.6	24377.5	26216.3	26923.6	29506.2	30703.8	33101.3	34362.5	36666.1	38700.2	38497.2	40363.4	40197.4	40240.1
大同镇	330182112000	58902	61817.2	67026.1	71065.8	71877.4	73631.4	76581.3	81427.4	89661.7	94768.6	179863	177848	197500	214058	231914	292796	317983	342934	363278	368292	370292	394836	432801	464415	507833	550952	539093	553836	586378	561174	547926	600121	634447	737079	893335	1.00161e+06	1.07806e+06	1.18512e+06	1.24394e+06	1.32907e+06	1.41885e+06	1.54254e+06	1.54327e+06	1.57722e+06	1.62695e+06	1.57792e+06	1.60963e+06	1.55421e+06
李家镇	330182113000	49465.7	52030.7	56445.9	59854.7	60506.3	61750.8	64315.6	68240.2	74396.2	78700.7	153540	151730	168799	182380	197549	250695	272351	293857	310546	314925	316909	338180	371491	398424	436580	473723	464231	476399	504802	482626	471002	516497	545741	633720	768540	861332	927045	1.02029e+06	1.06927e+06	1.14317e+06	1.22014e+06	1.32755e+06	1.32654e+06	1.35473e+06	1.39841e+06	1.35423e+06	1.38217e+06	1.33362e+06
钦堂乡	330182202000	2579.01	2576.37	2778.82	2956.64	3078.69	3475.58	3528.61	3940.84	4644.65	4766.71	4392.89	4445.46	4619.27	4978.69	5416.94	5777.47	6249.08	6570.69	7313.66	7334.92	6962.46	7293.8	7286.82	8708.27	8416.7	9009.89	8252.23	9006.35	10056.1	10153.8	10679.8	10974.6	11767.5	13543.6	16117.2	18693.7	20330.3	21271.4	23904.4	24623.5	26769.7	28153.7	30314.9	31711.6	31877.7	33605.6	33665	33943.8
[truncated: 6 more columns]
